# Supplementary material for: The complete genome sequence of the crayfish pathogen Candidatus Paracoxiella cheracis n.g. n.sp. provides insight into pathogenesis and the phylogeny of the Coxiellaceae family
Source: mSphere. 2025 Mar 10;10(4):e01002-24. doi: 10.1128/msphere.01002-24 (PMC12039232; doi:10.1128/msphere.01002-24)
Supplement: File S2 — The Kraken2 classification of the chromosomal reads using a GTDB-based database. [file msphere.01002-24-s0002.txt]

24.72	610419	610419	U	0	unclassified
75.28	1859296	26904	R	1	root
73.37	1812120	315352	R1	3	Bacteria
43.04	1063001	21102	P	156	Pseudomonadota
31.88	787393	202533	C	390	Gammaproteobacteria
5.72	141199	10865	O	1213	Enterobacterales_A
2.56	63110	5075	F	2758	Alteromonadaceae
1.27	31397	2057	G	22422	Pseudoalteromonas
0.92	22636	22636	S	85263	Pseudoalteromonas sp001401805
0.05	1162	1162	S	85209	Pseudoalteromonas carrageenovora
0.04	1105	1105	S	85299	Pseudoalteromonas undina
0.04	970	970	S	85238	Pseudoalteromonas phenolica
0.03	640	640	S	85278	Pseudoalteromonas sp002964705
0.02	616	616	S	85199	Pseudoalteromonas aliena
0.02	601	601	S	85213	Pseudoalteromonas elyakovii
0.01	357	357	S	85254	Pseudoalteromonas ruthenica
0.01	344	344	S	85272	Pseudoalteromonas sp002591815
0.00	67	67	S	85264	Pseudoalteromonas sp001468485
0.00	46	46	S	85235	Pseudoalteromonas nigrifaciens
0.00	46	46	S	85204	Pseudoalteromonas atlantica
0.00	39	39	S	85233	Pseudoalteromonas marina
0.00	38	38	S	85210	Pseudoalteromonas citrea
0.00	36	36	S	85212	Pseudoalteromonas distincta
0.00	36	36	S	85301	Pseudoalteromonas xiamenensis
0.00	34	34	S	85274	Pseudoalteromonas sp002685175
0.00	32	32	S	85298	Pseudoalteromonas ulvae
0.00	24	24	S	85202	Pseudoalteromonas arctica
0.00	24	24	S	85215	Pseudoalteromonas fuliginea
0.00	20	20	S	85270	Pseudoalteromonas sp002276045
0.00	19	19	S	85295	Pseudoalteromonas tetraodonis
0.00	17	17	S	85211	Pseudoalteromonas denitrificans
0.00	16	16	S	85260	Pseudoalteromonas sp001269985
0.00	16	16	S	85201	Pseudoalteromonas arabiensis
0.00	15	15	S	85219	Pseudoalteromonas lipolytica
0.00	13	13	S	85247	Pseudoalteromonas rhizosphaerae
0.00	13	13	S	85277	Pseudoalteromonas sp002964665
0.00	13	13	S	85234	Pseudoalteromonas neustonica
0.00	13	13	S	85200	Pseudoalteromonas amylolytica
0.00	12	12	S	85227	Pseudoalteromonas luteoviolacea_E
0.00	12	12	S	85287	Pseudoalteromonas sp014694405
0.00	12	12	S	85259	Pseudoalteromonas sp000498095
0.00	11	11	S	85294	Pseudoalteromonas spongiae
0.00	10	10	S	85205	Pseudoalteromonas aurantia
0.00	10	10	S	85262	Pseudoalteromonas sp001399975
0.00	9	9	S	85229	Pseudoalteromonas luteoviolacea_G
0.00	9	9	S	85231	Pseudoalteromonas luteoviolacea_I
0.00	9	9	S	85291	Pseudoalteromonas sp021530565
0.00	9	9	S	85288	Pseudoalteromonas sp018100905
0.00	9	9	S	85218	Pseudoalteromonas haloplanktis
0.00	8	8	S	85230	Pseudoalteromonas luteoviolacea_H
0.00	8	8	S	85203	Pseudoalteromonas arctica_A
0.00	8	8	S	85228	Pseudoalteromonas luteoviolacea_F
0.00	7	7	S	85220	Pseudoalteromonas lipolytica_A
0.00	7	7	S	85237	Pseudoalteromonas peptidolytica
0.00	7	7	S	85239	Pseudoalteromonas phenolica_A
0.00	6	6	S	85297	Pseudoalteromonas tunicata
0.00	6	6	S	85268	Pseudoalteromonas sp001974875
0.00	6	6	S	85249	Pseudoalteromonas rubra_A
0.00	6	6	S	85250	Pseudoalteromonas rubra_B
0.00	6	6	S	85275	Pseudoalteromonas sp002723455
0.00	6	6	S	85217	Pseudoalteromonas gelatinilytica
0.00	5	5	S	85261	Pseudoalteromonas sp001282135
0.00	5	5	S	85222	Pseudoalteromonas luteoviolacea
0.00	5	5	S	85269	Pseudoalteromonas sp002165575
0.00	5	5	S	85223	Pseudoalteromonas luteoviolacea_A
0.00	5	5	S	85208	Pseudoalteromonas caenipelagi
0.00	4	4	S	85281	Pseudoalteromonas sp003590335
0.00	4	4	S	85232	Pseudoalteromonas luteoviolacea_J
0.00	4	4	S	85284	Pseudoalteromonas sp009176705
0.00	4	4	S	85236	Pseudoalteromonas ostreae
0.00	4	4	S	85292	Pseudoalteromonas sp022347765
0.00	4	4	S	85207	Pseudoalteromonas byunsanensis
0.00	4	4	S	85242	Pseudoalteromonas piscicida
0.00	4	4	S	85244	Pseudoalteromonas piscicida_B
0.00	4	4	S	85240	Pseudoalteromonas phenolica_B
0.00	4	4	S	85221	Pseudoalteromonas lipolytica_C
0.00	4	4	S	85251	Pseudoalteromonas rubra_D
0.00	4	4	S	85245	Pseudoalteromonas prydzensis
0.00	4	4	S	85248	Pseudoalteromonas rubra
0.00	3	3	S	85265	Pseudoalteromonas sp001469215
0.00	3	3	S	85285	Pseudoalteromonas sp011378855
0.00	3	3	S	85225	Pseudoalteromonas luteoviolacea_C
0.00	3	3	S	85289	Pseudoalteromonas sp018100985
0.00	3	3	S	85280	Pseudoalteromonas sp002964785
0.00	3	3	S	85290	Pseudoalteromonas sp018402495
0.00	3	3	S	85276	Pseudoalteromonas sp002850255
0.00	3	3	S	85257	Pseudoalteromonas shioyasakiensis_B
0.00	3	3	S	85206	Pseudoalteromonas aurantia_A
0.00	3	3	S	85241	Pseudoalteromonas piratica
0.00	3	3	S	85267	Pseudoalteromonas sp001974855
0.00	2	2	S	85224	Pseudoalteromonas luteoviolacea_B
0.00	2	2	S	85293	Pseudoalteromonas sp024124545
0.00	2	2	S	85226	Pseudoalteromonas luteoviolacea_D
0.00	2	2	S	85246	Pseudoalteromonas prydzensis_A
0.00	2	2	S	85300	Pseudoalteromonas viridis
0.00	2	2	S	85252	Pseudoalteromonas rubra_E
0.00	2	2	S	85279	Pseudoalteromonas sp002964765
0.00	2	2	S	85256	Pseudoalteromonas shioyasakiensis_A
0.00	2	2	S	85273	Pseudoalteromonas sp002684115
0.00	2	2	S	85266	Pseudoalteromonas sp001469895
0.00	1	1	S	85286	Pseudoalteromonas sp013349995
0.00	1	1	S	85282	Pseudoalteromonas sp005886535
0.00	1	1	S	85253	Pseudoalteromonas rubra_F
0.00	1	1	S	85255	Pseudoalteromonas shioyasakiensis
0.00	1	1	S	85214	Pseudoalteromonas espejiana
0.00	1	1	S	85216	Pseudoalteromonas galatheae
0.00	1	1	S	85296	Pseudoalteromonas translucida
0.00	1	1	S	85271	Pseudoalteromonas sp002289345
0.00	1	1	S	85258	Pseudoalteromonas sp000239855
0.15	3810	243	G	8248	Alteromonas
0.06	1488	1488	S	32402	Alteromonas sp006538325
0.05	1157	1157	S	32377	Alteromonas hispanica
0.01	239	239	S	32405	Alteromonas sp009811495
0.01	185	185	S	32411	Alteromonas sp018222405
0.01	180	180	S	32375	Alteromonas gracilis
0.00	61	61	S	32368	Alteromonas aggregata
0.00	27	27	S	32388	Alteromonas mediterranea
0.00	25	25	S	32381	Alteromonas lipotrueae
0.00	25	25	S	32408	Alteromonas sp016405965
0.00	17	17	S	32392	Alteromonas ponticola
0.00	17	17	S	32372	Alteromonas chungwhensis
0.00	16	16	S	32389	Alteromonas naphthalenivorans
0.00	10	10	S	32384	Alteromonas macleodii
0.00	8	8	S	32400	Alteromonas sp002729795
0.00	7	7	S	32382	Alteromonas lipotrueiana
0.00	7	7	S	32371	Alteromonas australica
0.00	6	6	S	32378	Alteromonas indica
0.00	6	6	S	32413	Alteromonas sp018860805
0.00	6	6	S	32415	Alteromonas sp913058315
0.00	5	5	S	32391	Alteromonas pelagimontana
0.00	5	5	S	32406	Alteromonas sp013373625
0.00	5	5	S	32403	Alteromonas sp006538345
0.00	5	5	S	32370	Alteromonas antoniana
0.00	5	5	S	32366	Alteromonas abrolhosensis
0.00	4	4	S	32398	Alteromonas sp002335925
0.00	4	4	S	32367	Alteromonas aestuariivivens
0.00	4	4	S	32386	Alteromonas mangrovi
0.00	3	3	S	32393	Alteromonas portus
0.00	3	3	S	32416	Alteromonas stellipolaris
0.00	3	3	S	32374	Alteromonas genovensis
0.00	3	3	S	32407	Alteromonas sp015644725
0.00	3	3	S	32379	Alteromonas iocasae
0.00	3	3	S	32385	Alteromonas macleodii_A
0.00	3	3	S	32390	Alteromonas oceani
0.00	2	2	S	32387	Alteromonas marina
0.00	2	2	S	32369	Alteromonas alba
0.00	2	2	S	32414	Alteromonas sp018860965
0.00	2	2	S	32373	Alteromonas confluentis
0.00	2	2	S	32412	Alteromonas sp018619335
0.00	2	2	S	32395	Alteromonas profundi_A
0.00	2	2	S	32380	Alteromonas lipolytica
0.00	2	2	S	32383	Alteromonas lutimaris
0.00	2	2	S	32401	Alteromonas sp003443615
0.00	1	1	S	32376	Alteromonas halophila
0.00	1	1	S	32409	Alteromonas sp017794925
0.00	1	1	S	32394	Alteromonas profundi
0.00	1	1	S	32399	Alteromonas sp002691625
0.14	3399	7	G	22080	Paraglaciecola
0.06	1436	1436	S	80530	Paraglaciecola arctica_A
0.04	965	965	S	80543	Paraglaciecola sp009993955
0.03	622	622	S	80535	Paraglaciecola marina
0.00	106	106	S	80531	Paraglaciecola arctica_B
0.00	98	98	S	80544	Paraglaciecola sp011378905
0.00	47	47	S	80545	Paraglaciecola sp905479025
0.00	37	37	S	80533	Paraglaciecola chathamensis
0.00	20	20	S	80536	Paraglaciecola mesophila
0.00	10	10	S	80529	Paraglaciecola arctica
0.00	8	8	S	80542	Paraglaciecola sp009796765
0.00	7	7	S	80541	Paraglaciecola sp009796745
0.00	6	6	S	80547	Paraglaciecola sp913058035
0.00	6	6	S	80540	Paraglaciecola sp002835935
0.00	5	5	S	80539	Paraglaciecola psychrophila
0.00	5	5	S	80532	Paraglaciecola atlantica_A
0.00	4	4	S	80534	Paraglaciecola hydrolytica
0.00	4	4	S	80528	Paraglaciecola aquimarina
0.00	3	3	S	80546	Paraglaciecola sp913020055
0.00	2	2	S	80537	Paraglaciecola mesophila_A
0.00	1	1	S	80538	Paraglaciecola polaris
0.13	3300	44	G	10774	Colwellia
0.06	1527	1527	S	44282	Colwellia sp018860915
0.04	976	976	S	44290	Colwellia sp913063325
0.01	225	225	S	44274	Colwellia sp003545415
0.01	151	151	S	44272	Colwellia sp002836775
0.00	74	74	S	44267	Colwellia psychrerythraea_D
0.00	30	30	S	44269	Colwellia sp002162675
0.00	27	27	S	44273	Colwellia sp003521815
0.00	20	20	S	44288	Colwellia sp913061365
0.00	17	17	S	44263	Colwellia ponticola
0.00	17	17	S	44289	Colwellia sp913062815
0.00	16	16	S	44285	Colwellia sp913057925
0.00	15	15	S	44284	Colwellia sp022969215
0.00	13	13	S	44280	Colwellia sp018860585
0.00	13	13	S	44283	Colwellia sp022669015
0.00	11	11	S	44271	Colwellia sp002836255
0.00	10	10	S	44270	Colwellia sp002733765
0.00	10	10	S	44277	Colwellia sp013215465
0.00	9	9	S	44266	Colwellia psychrerythraea_C
0.00	9	9	S	44278	Colwellia sp016745015
0.00	9	9	S	44287	Colwellia sp913058405
0.00	9	9	S	44281	Colwellia sp018860755
0.00	8	8	S	44265	Colwellia psychrerythraea_B
0.00	8	8	S	44276	Colwellia sp013214175
0.00	8	8	S	44261	Colwellia marinimaniae
0.00	7	7	S	44258	Colwellia aromaticivorans
0.00	7	7	S	44275	Colwellia sp009832865
0.00	6	6	S	44262	Colwellia piezophila
0.00	6	6	S	44260	Colwellia echini
0.00	5	5	S	44268	Colwellia sp001440345
0.00	5	5	S	44264	Colwellia psychrerythraea_A
0.00	4	4	S	44259	Colwellia demingiae
0.00	3	3	S	44279	Colwellia sp016765685
0.00	1	1	S	44286	Colwellia sp913058145
0.10	2369	2	G	10775	Colwellia_A
0.06	1389	1389	S	44296	Colwellia_A sp913020705
0.04	903	903	S	44295	Colwellia_A sp014076845
0.00	43	43	S	44292	Colwellia_A sp001767295
0.00	21	21	S	44293	Colwellia_A sp013215295
0.00	7	7	S	44294	Colwellia_A sp013215385
0.00	4	4	S	44291	Colwellia_A hornerae
0.08	1936	29	G	22421	Pseudidiomarina
0.05	1342	1342	S	85179	Pseudidiomarina gelatinasegens
0.01	323	323	S	85189	Pseudidiomarina salinarum
0.00	79	79	S	85194	Pseudidiomarina sp023260975
0.00	63	63	S	85195	Pseudidiomarina sp024752025
0.00	20	20	S	85176	Pseudidiomarina aquimaris
0.00	15	15	S	85181	Pseudidiomarina homiensis
0.00	13	13	S	85173	Pseudidiomarina aestuarii
0.00	12	12	S	85177	Pseudidiomarina atlantica
0.00	6	6	S	85190	Pseudidiomarina sediminum
0.00	6	6	S	85191	Pseudidiomarina sp002279005
0.00	3	3	S	85196	Pseudidiomarina tainanensis
0.00	3	3	S	85185	Pseudidiomarina marina
0.00	3	3	S	85186	Pseudidiomarina maritima_A
0.00	3	3	S	85192	Pseudidiomarina sp002423905
0.00	2	2	S	85180	Pseudidiomarina halophila
0.00	2	2	S	85182	Pseudidiomarina indica
0.00	2	2	S	85184	Pseudidiomarina mangrovi
0.00	2	2	S	85197	Pseudidiomarina taiwanensis
0.00	2	2	S	85188	Pseudidiomarina planktonica
0.00	1	1	S	85198	Pseudidiomarina woesei
0.00	1	1	S	85193	Pseudidiomarina sp018222985
0.00	1	1	S	85187	Pseudidiomarina piscicola
0.00	1	1	S	85183	Pseudidiomarina insulisalsae
0.00	1	1	S	85175	Pseudidiomarina andamanensis
0.00	1	1	S	85174	Pseudidiomarina aestuarii_A
0.08	1853	10	G	10766	Cognaticolwellia
0.05	1351	1351	S	43683	Cognaticolwellia sp002077175
0.01	208	208	S	43678	Cognaticolwellia beringensis
0.01	165	165	S	43691	Cognaticolwellia sp024585285
0.00	22	22	S	43688	Cognaticolwellia sp014077005
0.00	18	18	S	43685	Cognaticolwellia sp003354085
0.00	10	10	S	43679	Cognaticolwellia chukchiensis
0.00	9	9	S	43684	Cognaticolwellia sp003061515
0.00	9	9	S	43680	Cognaticolwellia mytili
0.00	8	8	S	43681	Cognaticolwellia polaris
0.00	8	8	S	43689	Cognaticolwellia sp014077095
0.00	7	7	S	43687	Cognaticolwellia sp007954265
0.00	6	6	S	43686	Cognaticolwellia sp003971255
0.00	6	6	S	43693	Cognaticolwellia sp913058395
0.00	5	5	S	43682	Cognaticolwellia sediminilitoris
0.00	5	5	S	43690	Cognaticolwellia sp014077505
0.00	4	4	S	43677	Cognaticolwellia aestuarii
0.00	2	2	S	43692	Cognaticolwellia sp913058245
0.07	1767	36	G	12880	Glaciecola
0.06	1365	1365	S	54549	Glaciecola sp002292215
0.01	269	269	S	54548	Glaciecola sp000155775
0.00	18	18	S	54560	Glaciecola sp905479945
0.00	13	13	S	54554	Glaciecola sp014872805
0.00	11	11	S	54545	Glaciecola pallidula
0.00	11	11	S	54557	Glaciecola sp018623155
0.00	8	8	S	54550	Glaciecola sp002338515
0.00	7	7	S	54551	Glaciecola sp002340325
0.00	7	7	S	54559	Glaciecola sp024199005
0.00	6	6	S	54556	Glaciecola sp018595715
0.00	4	4	S	54553	Glaciecola sp003203515
0.00	4	4	S	54544	Glaciecola nitratireducens
0.00	3	3	S	54552	Glaciecola sp002836745
0.00	2	2	S	54547	Glaciecola ruwaisensis
0.00	2	2	S	54555	Glaciecola sp015595035
0.00	1	1	S	54558	Glaciecola sp023268935
0.06	1544	0	G	20448	Litorilituus
0.06	1518	1518	S	69630	Litorilituus sediminis
0.00	21	21	S	69631	Litorilituus sp003545765
0.00	5	5	S	69629	Litorilituus lipolyticus
0.05	1274	90	G	22100	Pararheinheimera
0.04	1058	1058	S	80677	Pararheinheimera sp018815765
0.00	38	38	S	80669	Pararheinheimera soli
0.00	9	9	S	80680	Pararheinheimera sp020217005
0.00	9	9	S	80675	Pararheinheimera sp008015325
0.00	9	9	S	80673	Pararheinheimera sp003543135
0.00	8	8	S	80667	Pararheinheimera mesophila
0.00	8	8	S	80683	Pararheinheimera tangshanensis
0.00	7	7	S	80674	Pararheinheimera sp004005375
0.00	7	7	S	80678	Pararheinheimera sp018820995
0.00	5	5	S	80668	Pararheinheimera riviphila
0.00	5	5	S	80684	Pararheinheimera texasensis
0.00	4	4	S	80676	Pararheinheimera sp017302255
0.00	4	4	S	80666	Pararheinheimera mangrovi
0.00	3	3	S	80670	Pararheinheimera sp000217935
0.00	3	3	S	80681	Pararheinheimera sp021290965
0.00	3	3	S	80682	Pararheinheimera sp943913835
0.00	2	2	S	80671	Pararheinheimera sp001669775
0.00	2	2	S	80679	Pararheinheimera sp018825965
0.04	1079	2	G	23402	Rheinheimera
0.03	701	701	S	90195	Rheinheimera pacifica_A
0.01	147	147	S	90196	Rheinheimera pleomorphica
0.01	136	136	S	90197	Rheinheimera salexigens
0.00	62	62	S	90192	Rheinheimera maricola
0.00	7	7	S	90188	Rheinheimera aquimaris
0.00	5	5	S	90201	Rheinheimera sp018826295
0.00	4	4	S	90189	Rheinheimera baltica
0.00	3	3	S	90199	Rheinheimera sp002840125
0.00	3	3	S	90202	Rheinheimera sp018831085
0.00	2	2	S	90190	Rheinheimera hassiensis
0.00	2	2	S	90191	Rheinheimera lutimaris
0.00	2	2	S	90193	Rheinheimera nanhaiensis
0.00	2	2	S	90200	Rheinheimera sp004345025
0.00	1	1	S	90198	Rheinheimera sp001513785
0.04	888	8	G	8170	Aliidiomarina
0.02	462	462	S	31682	Aliidiomarina celeris
0.01	237	237	S	31688	Aliidiomarina minuta
0.00	102	102	S	31699	Aliidiomarina sp022565475
0.00	25	25	S	31685	Aliidiomarina indica
0.00	7	7	S	31703	Aliidiomarina taiwanensis
0.00	7	7	S	31687	Aliidiomarina maris
0.00	6	6	S	31693	Aliidiomarina sp000218785
0.00	6	6	S	31683	Aliidiomarina halalkaliphila
0.00	4	4	S	31691	Aliidiomarina shirensis
0.00	4	4	S	31697	Aliidiomarina sp020832105
0.00	4	4	S	31701	Aliidiomarina sp023481025
0.00	3	3	S	31689	Aliidiomarina sanyensis
0.00	3	3	S	31695	Aliidiomarina sp003290085
0.00	3	3	S	31698	Aliidiomarina sp022565355
0.00	3	3	S	31702	Aliidiomarina sp023922585
0.00	2	2	S	31686	Aliidiomarina iranensis
0.00	1	1	S	31692	Aliidiomarina soli
0.00	1	1	S	31684	Aliidiomarina haloalkalitolerans
0.03	744	0	G	8179	Alishewanella
0.02	519	519	S	31749	Alishewanella tabrizica
0.01	211	211	S	31748	Alishewanella sp021568285
0.00	5	5	S	31745	Alishewanella agri
0.00	4	4	S	31744	Alishewanella aestuarii
0.00	4	4	S	31747	Alishewanella longhuensis
0.00	1	1	S	31746	Alishewanella jeotgali
0.02	427	0	G	8250	Alteromonas_F
0.02	421	421	S	32420	Alteromonas_F sediminis
0.00	6	6	S	32421	Alteromonas_F sp017368475
0.01	324	210	G	13380	Idiomarina
0.00	49	49	S	57284	Idiomarina aquatica
0.00	14	14	S	57293	Idiomarina sp002685255
0.00	13	13	S	57294	Idiomarina sp002729675
0.00	4	4	S	57300	Idiomarina zobellii
0.00	4	4	S	57283	Idiomarina abyssalis
0.00	4	4	S	57299	Idiomarina xiamenensis
0.00	4	4	S	57295	Idiomarina sp002808045
0.00	4	4	S	57287	Idiomarina loihiensis
0.00	3	3	S	57290	Idiomarina ramblicola
0.00	3	3	S	57291	Idiomarina seosinensis
0.00	2	2	S	57292	Idiomarina sp001870515
0.00	2	2	S	57289	Idiomarina piscisalsi_A
0.00	2	2	S	57286	Idiomarina fontislapidosi
0.00	2	2	S	57285	Idiomarina baltica
0.00	1	1	S	57288	Idiomarina piscisalsi
0.00	1	1	S	57296	Idiomarina sp023155095
0.00	1	1	S	57297	Idiomarina sp024159085
0.00	1	1	S	57298	Idiomarina tyrosinivorans
0.01	274	1	G	14497	JABSOI01
0.01	228	228	S	59201	JABSOI01 sp013216005
0.00	45	45	S	59202	JABSOI01 sp013216015
0.01	238	230	G	20309	Lacimicrobium
0.00	6	6	S	68015	Lacimicrobium alkaliphilum
0.00	1	1	S	68016	Lacimicrobium alkaliphilum_B
0.00	1	1	S	68017	Lacimicrobium sp002201535
0.01	190	1	G	25185	Thalassotalea_B
0.01	177	177	S	100644	Thalassotalea_B piscium
0.00	12	12	S	100645	Thalassotalea_B profundi
0.01	174	0	G	10585	Catenovulum
0.01	127	127	S	42358	Catenovulum maritimum
0.00	27	27	S	42359	Catenovulum sediminis
0.00	6	6	S	42356	Catenovulum agarivorans_A
0.00	6	6	S	42360	Catenovulum sp913056495
0.00	5	5	S	42357	Catenovulum joobiniege
0.00	3	3	S	42355	Catenovulum agarivorans
0.01	152	0	G	22438	Pseudocolwellia
0.01	148	148	S	85386	Pseudocolwellia agarivorans
0.00	4	4	S	85387	Pseudocolwellia sp020630795
0.00	115	0	G	8466	Arsukibacterium
0.00	85	85	S	33723	Arsukibacterium ikkense
0.00	6	6	S	33726	Arsukibacterium sp000987765
0.00	6	6	S	33727	Arsukibacterium sp002364615
0.00	5	5	S	33724	Arsukibacterium indicum
0.00	5	5	S	33730	Arsukibacterium tuosuense
0.00	4	4	S	33725	Arsukibacterium perlucidum
0.00	2	2	S	33728	Arsukibacterium sp002415085
0.00	2	2	S	33729	Arsukibacterium sp018402695
0.00	101	0	G	25186	Thalassotalea_C
0.00	94	94	S	100647	Thalassotalea_C sp001913705
0.00	7	7	S	100646	Thalassotalea_C marina
0.00	86	1	G	25183	Thalassotalea
0.00	46	46	S	100633	Thalassotalea euphylliae_B
0.00	34	34	S	100631	Thalassotalea algicola
0.00	3	3	S	100635	Thalassotalea sp022448425
0.00	1	1	S	100632	Thalassotalea euphylliae_A
0.00	1	1	S	100634	Thalassotalea euphylliae_C
0.00	60	0	G	25184	Thalassotalea_A
0.00	13	13	S	100640	Thalassotalea_A sp002162925
0.00	12	12	S	100643	Thalassotalea_A sp007197775
0.00	10	10	S	100637	Thalassotalea_A litorea
0.00	7	7	S	100636	Thalassotalea_A crassostreae
0.00	7	7	S	100641	Thalassotalea_A sp004752005
0.00	7	7	S	100642	Thalassotalea_A sp007097525
0.00	3	3	S	100638	Thalassotalea_A mangrovi
0.00	1	1	S	100639	Thalassotalea_A sp000764205
0.00	56	0	G	8141	Algibacillus
0.00	56	56	S	31524	Algibacillus agarilyticus
0.00	54	1	G	22524	Psychrosphaera
0.00	20	20	S	86809	Psychrosphaera ytuae
0.00	9	9	S	86804	Psychrosphaera haliotis
0.00	8	8	S	86805	Psychrosphaera saromensis
0.00	7	7	S	86806	Psychrosphaera sp013373245
0.00	4	4	S	86807	Psychrosphaera sp018860345
0.00	3	3	S	86808	Psychrosphaera sp018861025
0.00	2	2	S	86803	Psychrosphaera aestuarii
0.00	52	0	G	14499	JABSOX01
0.00	52	52	S	59205	JABSOX01 sp013215655
0.00	39	0	G	19709	JALJPB01
0.00	39	39	S	66481	JALJPB01 sp022969175
0.00	37	0	G	8173	Aliiglaciecola
0.00	24	24	S	31708	Aliiglaciecola lipolytica_A
0.00	8	8	S	31707	Aliiglaciecola lipolytica
0.00	5	5	S	31709	Aliiglaciecola sp007197995
0.00	34	0	G	12350	GCA-2401725
0.00	9	9	S	52797	GCA-2401725 sp002401725
0.00	9	9	S	52798	GCA-2401725 sp015487235
0.00	9	9	S	52799	GCA-2401725 sp015491935
0.00	7	7	S	52800	GCA-2401725 sp016765535
0.00	33	0	G	24524	Saccharobesus
0.00	33	33	S	94603	Saccharobesus litoralis
0.00	29	0	G	12169	G2M2-11
0.00	29	29	S	52321	G2M2-11 sp017168195
0.00	29	0	G	21386	Neptunicella
0.00	29	29	S	76189	Neptunicella marina
0.00	22	9	G	8195	Alkalimonas
0.00	6	6	S	32033	Alkalimonas sp007117525
0.00	4	4	S	32036	Alkalimonas sp022565655
0.00	1	1	S	32032	Alkalimonas amylolytica
0.00	1	1	S	32034	Alkalimonas sp020831925
0.00	1	1	S	32035	Alkalimonas sp020831935
0.00	18	0	G	25179	Thalassomonas
0.00	11	11	S	100602	Thalassomonas viridans
0.00	7	7	S	100601	Thalassomonas actiniarum
0.00	17	0	G	8087	Aestuariibacter
0.00	17	17	S	31071	Aestuariibacter salexigens
0.00	13	0	G	9071	Bowmanella
0.00	4	4	S	36608	Bowmanella denitrificans
0.00	4	4	S	36611	Bowmanella yangjiangensis
0.00	3	3	S	36610	Bowmanella pacifica
0.00	2	2	S	36609	Bowmanella dokdonensis
0.00	11	0	G	20526	M269
0.00	11	11	S	70140	M269 sp004353515
0.00	11	0	G	8249	Alteromonas_E
0.00	8	8	S	32417	Alteromonas_E facilis
0.00	2	2	S	32418	Alteromonas_E flava
0.00	1	1	S	32419	Alteromonas_E sp018474025
0.00	11	0	G	22092	Paraneptunicella
0.00	11	11	S	80624	Paraneptunicella aestuarii
0.00	9	0	G	14495	JABSOG01
0.00	9	9	S	59198	JABSOG01 sp013216025
0.00	7	0	G	24561	Saliniradius
0.00	7	7	S	94871	Saliniradius amylolyticus
0.00	7	0	G	8088	Aestuariibacter_A
0.00	7	7	S	31072	Aestuariibacter_A halophilus
0.00	7	0	G	19764	JALZUE01
0.00	7	7	S	66551	JALZUE01 sp023301705
0.00	6	0	G	20851	Marinifaba
0.00	6	6	S	71447	Marinifaba aquimaris
0.00	6	0	G	25187	Thalassotalea_D
0.00	6	6	S	100648	Thalassotalea_D agarivorans
0.00	5	0	G	17154	JAGHQT01
0.00	5	5	S	62933	JAGHQT01 sp017744155
0.00	4	0	G	20283	LPB0316
0.00	4	4	S	67854	LPB0316 sp014898095
0.00	4	0	G	17511	JAGSHH01
0.00	4	4	S	63415	JAGSHH01 sp023954655
0.00	4	0	G	12030	Flocculibacter
0.00	4	4	S	51908	Flocculibacter collagenilyticus
0.00	4	0	G	27632	WKFJ01
0.00	4	4	S	111867	WKFJ01 sp014872785
0.00	2	0	G	22280	Planctobacterium
0.00	2	2	S	83006	Planctobacterium marinum
0.00	2	0	G	8149	Algicola
0.00	2	2	S	31545	Algicola sagamiensis
0.00	1	0	G	27944	XY-R5
0.00	1	1	S	112738	XY-R5 sp001660395
1.44	35503	1280	F	7217	Vibrionaceae
0.69	17055	128	G	22245	Photobacterium
0.51	12534	12534	S	82804	Photobacterium chitinilyticum
0.08	2035	2035	S	82797	Photobacterium angustum
0.03	864	864	S	82837	Photobacterium sp024357955
0.01	345	345	S	82831	Photobacterium sp000153325
0.01	338	338	S	82807	Photobacterium gaetbulicola
0.01	194	194	S	82817	Photobacterium lipolyticum
0.01	189	189	S	82822	Photobacterium phosphoreum
0.00	92	92	S	82830	Photobacterium sanguinicancri
0.00	49	49	S	82805	Photobacterium damselae
0.00	28	28	S	82818	Photobacterium lucens
0.00	28	28	S	82803	Photobacterium carnosum
0.00	24	24	S	82814	Photobacterium jeanii
0.00	22	22	S	82816	Photobacterium leiognathi
0.00	16	16	S	82806	Photobacterium frigidiphilum
0.00	16	16	S	82821	Photobacterium marinum
0.00	16	16	S	82819	Photobacterium lutimaris
0.00	14	14	S	82815	Photobacterium kishitanii
0.00	10	10	S	82832	Photobacterium sp003026105
0.00	10	10	S	82820	Photobacterium malacitanum
0.00	9	9	S	82812	Photobacterium iliopiscarium
0.00	8	8	S	82798	Photobacterium aphoticum
0.00	8	8	S	82800	Photobacterium aquimaris
0.00	7	7	S	82826	Photobacterium proteolyticum
0.00	6	6	S	82796	Photobacterium alginatilyticum
0.00	6	6	S	82829	Photobacterium sanctipauli
0.00	6	6	S	82809	Photobacterium ganghwense
0.00	5	5	S	82834	Photobacterium sp022129445
0.00	5	5	S	82827	Photobacterium rosenbergii
0.00	5	5	S	82825	Photobacterium profundum_A
0.00	4	4	S	82823	Photobacterium piscicola
0.00	4	4	S	82836	Photobacterium sp023151555
0.00	4	4	S	82811	Photobacterium halotolerans_A
0.00	4	4	S	82808	Photobacterium galatheae
0.00	3	3	S	82828	Photobacterium salinisoli
0.00	3	3	S	82799	Photobacterium aquae
0.00	3	3	S	82810	Photobacterium halotolerans
0.00	3	3	S	82839	Photobacterium toruni
0.00	2	2	S	82824	Photobacterium profundum
0.00	2	2	S	82801	Photobacterium arenosum
0.00	2	2	S	82802	Photobacterium atrarenae
0.00	2	2	S	82833	Photobacterium sp018199995
0.00	2	2	S	82835	Photobacterium sp022347985
0.62	15334	3415	G	27397	Vibrio
0.07	1758	1758	S	111267	Vibrio neptunius
0.07	1609	1609	S	111177	Vibrio algivorus
0.06	1484	1484	S	111279	Vibrio parahaemolyticus
0.04	881	881	S	111230	Vibrio hangzhouensis
0.03	809	809	S	111303	Vibrio sinaloensis
0.03	672	672	S	111171	Vibrio aestuarianus
0.02	482	482	S	111264	Vibrio natriegens
0.02	427	427	S	111261	Vibrio mexicanus
0.01	320	320	S	111183	Vibrio astriarenae
0.01	251	251	S	111217	Vibrio fluvialis
0.01	230	230	S	111262	Vibrio mimicus
0.01	220	220	S	111236	Vibrio hippocampi
0.01	219	219	S	111204	Vibrio coralliilyticus
0.01	173	173	S	111225	Vibrio gangliei
0.00	101	101	S	111213	Vibrio diazotrophicus
0.00	94	94	S	111329	Vibrio sp006124995
0.00	80	80	S	111293	Vibrio rhizosphaerae
0.00	77	77	S	111229	Vibrio halioticoli
0.00	74	74	S	111276	Vibrio pacinii
0.00	73	73	S	111175	Vibrio algicola
0.00	72	72	S	111174	Vibrio alfacsensis
0.00	71	71	S	111280	Vibrio pectenicida
0.00	69	69	S	111307	Vibrio sonorensis
0.00	65	65	S	111219	Vibrio fortis_A
0.00	64	64	S	111182	Vibrio artabrorum
0.00	61	61	S	111373	Vibrio viridaestus
0.00	57	57	S	111316	Vibrio sp001676025
0.00	49	49	S	111253	Vibrio marisflavi
0.00	46	46	S	111214	Vibrio echinoideorum
0.00	45	45	S	111221	Vibrio furnissii
0.00	42	42	S	111376	Vibrio zhugei
0.00	41	41	S	111374	Vibrio vulnificus
0.00	38	38	S	111319	Vibrio sp002342685
0.00	38	38	S	111356	Vibrio splendidus
0.00	36	36	S	111199	Vibrio cholerae
0.00	34	34	S	111246	Vibrio lentus
0.00	34	34	S	111180	Vibrio aquaticus
0.00	30	30	S	111169	Vibrio aerogenes
0.00	29	29	S	111193	Vibrio campbellii
0.00	29	29	S	111212	Vibrio diabolicus
0.00	24	24	S	111269	Vibrio nigripulchritudo
0.00	24	24	S	111334	Vibrio sp013114545
0.00	23	23	S	111207	Vibrio cortegadensis
0.00	23	23	S	111275	Vibrio owensii
0.00	23	23	S	111198	Vibrio chagasii_A
0.00	22	22	S	111260	Vibrio metschnikovii
0.00	21	21	S	111257	Vibrio mediterranei
0.00	19	19	S	111354	Vibrio sp903986855
0.00	17	17	S	111343	Vibrio sp018222805
0.00	17	17	S	111176	Vibrio alginolyticus
0.00	17	17	S	111178	Vibrio anguillarum
0.00	15	15	S	111192	Vibrio breoganii
0.00	15	15	S	111282	Vibrio penaeicida
0.00	14	14	S	111256	Vibrio maritimus_B
0.00	14	14	S	111210	Vibrio cyclitrophicus
0.00	13	13	S	111231	Vibrio harveyi
0.00	13	13	S	111251	Vibrio mangrovi
0.00	12	12	S	111206	Vibrio coralliirubri
0.00	12	12	S	111318	Vibrio sp002100145
0.00	12	12	S	111209	Vibrio crassostreae_C
0.00	12	12	S	111351	Vibrio sp023634655
0.00	12	12	S	111265	Vibrio navarrensis
0.00	12	12	S	111202	Vibrio cincinnatiensis_A
0.00	11	11	S	111340	Vibrio sp014694375
0.00	11	11	S	111365	Vibrio tetraodonis
0.00	11	11	S	111327	Vibrio sp002877365
0.00	10	10	S	111208	Vibrio crassostreae
0.00	9	9	S	111270	Vibrio nitrifigilis
0.00	9	9	S	111353	Vibrio sp023716665
0.00	8	8	S	111205	Vibrio coralliilyticus_A
0.00	8	8	S	111302	Vibrio scophthalmi
0.00	8	8	S	111325	Vibrio sp002873395
0.00	8	8	S	111242	Vibrio japonicus
0.00	8	8	S	111241	Vibrio ishigakensis
0.00	8	8	S	111191	Vibrio brasiliensis
0.00	7	7	S	111243	Vibrio jasicida
0.00	7	7	S	111335	Vibrio sp013114595
0.00	7	7	S	111237	Vibrio hyugaensis
0.00	7	7	S	111201	Vibrio cincinnatiensis
0.00	7	7	S	111367	Vibrio toranzoniae
0.00	7	7	S	111197	Vibrio chagasii
0.00	7	7	S	111364	Vibrio tasmaniensis_A
0.00	7	7	S	111291	Vibrio rarus
0.00	7	7	S	111194	Vibrio caribbeanicus
0.00	7	7	S	111283	Vibrio penaeicida_A
0.00	7	7	S	111233	Vibrio hepatarius_A
0.00	7	7	S	111320	Vibrio sp002342735
0.00	7	7	S	111281	Vibrio pelagius
0.00	6	6	S	111289	Vibrio proteolyticus
0.00	6	6	S	111311	Vibrio sp000287055
0.00	6	6	S	111321	Vibrio sp002563795
0.00	6	6	S	111331	Vibrio sp007858795
0.00	6	6	S	111189	Vibrio bivalvicida
0.00	6	6	S	111195	Vibrio casei
0.00	6	6	S	111369	Vibrio tubiashii
0.00	6	6	S	111223	Vibrio gallaecicus
0.00	6	6	S	111224	Vibrio gallicus
0.00	5	5	S	111258	Vibrio metoecus
0.00	5	5	S	111312	Vibrio sp000316985
0.00	5	5	S	111341	Vibrio sp014694455
0.00	5	5	S	111304	Vibrio sinaloensis_B
0.00	5	5	S	111301	Vibrio salinus
0.00	5	5	S	111298	Vibrio rumoiensis_A
0.00	5	5	S	111290	Vibrio quintilis
0.00	5	5	S	111287	Vibrio porteresiae
0.00	5	5	S	111377	Vibrio ziniensis
0.00	5	5	S	111366	Vibrio thalassae
0.00	5	5	S	111352	Vibrio sp023716565
0.00	5	5	S	111172	Vibrio agarilyticus
0.00	5	5	S	111173	Vibrio albus
0.00	5	5	S	111248	Vibrio litoralis
0.00	4	4	S	111278	Vibrio panuliri
0.00	4	4	S	111215	Vibrio europaeus
0.00	4	4	S	111368	Vibrio tritonius
0.00	4	4	S	111300	Vibrio salilacus
0.00	4	4	S	111299	Vibrio sagamiensis
0.00	4	4	S	111185	Vibrio atypicus
0.00	4	4	S	111295	Vibrio rotiferianus
0.00	4	4	S	111323	Vibrio sp002812955
0.00	4	4	S	111271	Vibrio ordalii
0.00	4	4	S	111181	Vibrio aquimaris
0.00	4	4	S	111240	Vibrio inusitatus
0.00	4	4	S	111235	Vibrio hibernica
0.00	4	4	S	111234	Vibrio hepatarius_B
0.00	4	4	S	111188	Vibrio bathopelagicus
0.00	4	4	S	111227	Vibrio gazogenes_A
0.00	4	4	S	111226	Vibrio gazogenes
0.00	4	4	S	111315	Vibrio sp001635455
0.00	4	4	S	111272	Vibrio orientalis
0.00	3	3	S	111375	Vibrio xiamenensis
0.00	3	3	S	111337	Vibrio sp013369335
0.00	3	3	S	111339	Vibrio sp014596725
0.00	3	3	S	111263	Vibrio mytili
0.00	3	3	S	111322	Vibrio sp002608565
0.00	3	3	S	111187	Vibrio barjaei
0.00	3	3	S	111328	Vibrio sp004804295
0.00	3	3	S	111355	Vibrio spartinae
0.00	3	3	S	111342	Vibrio sp015278125
0.00	3	3	S	111305	Vibrio sinaloensis_C
0.00	3	3	S	111250	Vibrio maerlii
0.00	3	3	S	111268	Vibrio nereis
0.00	3	3	S	111361	Vibrio taketomensis
0.00	3	3	S	111297	Vibrio rumoiensis
0.00	3	3	S	111218	Vibrio fortis
0.00	3	3	S	111294	Vibrio rhodolitus
0.00	3	3	S	111222	Vibrio galatheae
0.00	3	3	S	111247	Vibrio lentus_A
0.00	3	3	S	111350	Vibrio sp023634645
0.00	3	3	S	111244	Vibrio kanaloae
0.00	3	3	S	111332	Vibrio sp011306175
0.00	2	2	S	111170	Vibrio aestivus
0.00	2	2	S	111338	Vibrio sp013369385
0.00	2	2	S	111372	Vibrio variabilis
0.00	2	2	S	111371	Vibrio ulleungensis
0.00	2	2	S	111345	Vibrio sp021726515
0.00	2	2	S	111346	Vibrio sp022397915
0.00	2	2	S	111348	Vibrio sp022836845
0.00	2	2	S	111363	Vibrio tasmaniensis
0.00	2	2	S	111362	Vibrio tapetis
0.00	2	2	S	111360	Vibrio superstes
0.00	2	2	S	111359	Vibrio splendidus_J
0.00	2	2	S	111357	Vibrio splendidus_F
0.00	2	2	S	111245	Vibrio katoptron
0.00	2	2	S	111285	Vibrio pomeroyi
0.00	2	2	S	111284	Vibrio plantisponsor
0.00	2	2	S	111277	Vibrio palustris
0.00	2	2	S	111274	Vibrio ouci
0.00	2	2	S	111266	Vibrio neonatus
0.00	2	2	S	111259	Vibrio metoecus_B
0.00	2	2	S	111255	Vibrio maritimus_A
0.00	2	2	S	111252	Vibrio marinisediminis
0.00	2	2	S	111326	Vibrio sp002875705
0.00	2	2	S	111232	Vibrio hepatarius
0.00	2	2	S	111216	Vibrio ezurae
0.00	2	2	S	111203	Vibrio comitans
0.00	2	2	S	111200	Vibrio cidicii
0.00	2	2	S	111196	Vibrio celticus
0.00	2	2	S	111190	Vibrio blepharus
0.00	2	2	S	111186	Vibrio azureus
0.00	2	2	S	111179	Vibrio aphrogenes
0.00	2	2	S	111286	Vibrio ponticus
0.00	2	2	S	111330	Vibrio sp007124475
0.00	2	2	S	111324	Vibrio sp002873335
0.00	2	2	S	111317	Vibrio sp001874155
0.00	2	2	S	111314	Vibrio sp001506075
0.00	2	2	S	111310	Vibrio sp000176715
0.00	2	2	S	111296	Vibrio ruber
0.00	1	1	S	111306	Vibrio sinensis
0.00	1	1	S	111349	Vibrio sp023145695
0.00	1	1	S	111184	Vibrio atlanticus
0.00	1	1	S	111288	Vibrio profundi
0.00	1	1	S	111336	Vibrio sp013114625
0.00	1	1	S	111292	Vibrio renipiscarius
0.00	1	1	S	111370	Vibrio tubiashii_A
0.00	1	1	S	111211	Vibrio cyclitrophicus_A
0.00	1	1	S	111313	Vibrio sp000960595
0.00	1	1	S	111228	Vibrio gigantis
0.00	1	1	S	111238	Vibrio ichthyoenteri
0.00	1	1	S	111239	Vibrio injensis
0.00	1	1	S	111309	Vibrio sp000171815
0.00	1	1	S	111249	Vibrio madracius
0.00	1	1	S	111308	Vibrio sp000169995
0.00	1	1	S	111254	Vibrio maritimus
0.06	1435	11	G	11705	Enterovibrio
0.05	1332	1332	S	49108	Enterovibrio sp001310415
0.00	26	26	S	49095	Enterovibrio baiacu
0.00	24	24	S	49105	Enterovibrio norvegicus
0.00	13	13	S	49098	Enterovibrio coralii
0.00	6	6	S	49106	Enterovibrio norvegicus_A
0.00	4	4	S	49097	Enterovibrio celer
0.00	3	3	S	49099	Enterovibrio escacola
0.00	3	3	S	49100	Enterovibrio hollisae
0.00	3	3	S	49101	Enterovibrio indicus
0.00	3	3	S	49102	Enterovibrio luxaltus
0.00	3	3	S	49104	Enterovibrio nigricans
0.00	2	2	S	49107	Enterovibrio sedimenti
0.00	1	1	S	49103	Enterovibrio marinus
0.00	1	1	S	49109	Enterovibrio sp023746615
0.01	194	18	G	8178	Aliivibrio
0.00	100	100	S	31738	Aliivibrio sifiae
0.00	41	41	S	31735	Aliivibrio fischeri
0.00	20	20	S	31734	Aliivibrio finisterrensis
0.00	5	5	S	31737	Aliivibrio salmonicida_A
0.00	4	4	S	31739	Aliivibrio sifiae_A
0.00	3	3	S	31740	Aliivibrio sp001690985
0.00	1	1	S	31736	Aliivibrio fischeri_A
0.00	1	1	S	31741	Aliivibrio sp024206155
0.00	1	1	S	31742	Aliivibrio sp900312675
0.00	101	62	G	24567	Salinivibrio
0.00	13	13	S	94894	Salinivibrio proteolyticus
0.00	12	12	S	94893	Salinivibrio kushneri
0.00	7	7	S	94897	Salinivibrio socompensis
0.00	4	4	S	94892	Salinivibrio costicola
0.00	2	2	S	94896	Salinivibrio siamensis
0.00	1	1	S	94898	Salinivibrio sp900141775
0.00	37	0	G	25191	Thaumasiovibrio
0.00	35	35	S	100687	Thaumasiovibrio subtropicus
0.00	2	2	S	100686	Thaumasiovibrio occultus
0.00	25	0	G	27390	Veronia
0.00	24	24	S	111080	Veronia pacifica
0.00	1	1	S	111079	Veronia nyctiphanis
0.00	11	0	G	21275	NORP241
0.00	11	11	S	75496	NORP241 sp016764915
0.00	10	0	G	12337	GCA-021513135
0.00	10	10	S	52772	GCA-021513135 sp021513135
0.00	9	0	G	21591	Of7-15
0.00	9	9	S	78079	Of7-15 sp022347565
0.00	9	0	G	22095	Paraphotobacterium
0.00	9	9	S	80634	Paraphotobacterium marinum
0.00	2	0	G	27398	Vibrio_A
0.00	2	2	S	111378	Vibrio_A stylophorae
0.00	1	0	G	20069	JCM-19050
0.00	1	1	S	66949	JCM-19050 sp001310455
0.37	9236	5	F	6353	Shewanellaceae
0.34	8324	4388	G	24688	Shewanella
0.04	868	868	S	95712	Shewanella xiamenensis
0.03	817	817	S	95661	Shewanella psychrophila
0.01	348	348	S	95679	Shewanella sp002873135
0.01	274	274	S	95602	Shewanella amazonensis
0.01	221	221	S	95678	Shewanella sp002836315
0.01	188	188	S	95641	Shewanella litoralis
0.01	148	148	S	95652	Shewanella olleyana
0.00	107	107	S	95648	Shewanella marisflavi
0.00	70	70	S	95646	Shewanella marina
0.00	65	65	S	95606	Shewanella baltica
0.00	62	62	S	95665	Shewanella sairae
0.00	60	60	S	95600	Shewanella algicola
0.00	49	49	S	95713	Shewanella yunxiaonensis
0.00	45	45	S	95596	Shewanella abyssi
0.00	43	43	S	95625	Shewanella gaetbuli
0.00	30	30	S	95707	Shewanella ulleungensis
0.00	21	21	S	95599	Shewanella algae
0.00	21	21	S	95637	Shewanella japonica
0.00	20	20	S	95704	Shewanella sp023161665
0.00	19	19	S	95708	Shewanella vesiculosa
0.00	17	17	S	95670	Shewanella seohaensis
0.00	15	15	S	95653	Shewanella oncorhynchi
0.00	14	14	S	95629	Shewanella glacialipiscicola
0.00	12	12	S	95681	Shewanella sp006494715
0.00	11	11	S	95619	Shewanella donghaensis
0.00	11	11	S	95621	Shewanella eurypsychrophilus
0.00	10	10	S	95706	Shewanella surugensis
0.00	10	10	S	95640	Shewanella khirikhana
0.00	10	10	S	95635	Shewanella intestini
0.00	10	10	S	95644	Shewanella loihica
0.00	10	10	S	95703	Shewanella sp022410515
0.00	9	9	S	95612	Shewanella chilikensis
0.00	9	9	S	95613	Shewanella colwelliana
0.00	9	9	S	95615	Shewanella cyperi
0.00	9	9	S	95620	Shewanella electrodiphila
0.00	8	8	S	95696	Shewanella sp019655055
0.00	8	8	S	95658	Shewanella polaris
0.00	8	8	S	95624	Shewanella frigidimarina
0.00	7	7	S	95692	Shewanella sp019457615
0.00	7	7	S	95677	Shewanella sp002836205
0.00	7	7	S	95694	Shewanella sp019654955
0.00	7	7	S	95682	Shewanella sp009663145
0.00	6	6	S	95623	Shewanella fodinae
0.00	6	6	S	95683	Shewanella sp013214165
0.00	6	6	S	95614	Shewanella corallii
0.00	6	6	S	95663	Shewanella putrefaciens
0.00	6	6	S	95687	Shewanella sp016757755
0.00	6	6	S	95649	Shewanella maritima
0.00	6	6	S	95710	Shewanella waksmanii
0.00	6	6	S	95656	Shewanella piezotolerans
0.00	5	5	S	95666	Shewanella salipaludis
0.00	5	5	S	95598	Shewanella aestuarii_A
0.00	5	5	S	95672	Shewanella sp000203935
0.00	5	5	S	95674	Shewanella sp001957125
0.00	5	5	S	95664	Shewanella putrefaciens_C
0.00	5	5	S	95633	Shewanella indica
0.00	5	5	S	95638	Shewanella jiangmenensis
0.00	4	4	S	95662	Shewanella psychropiezotolerans
0.00	4	4	S	95597	Shewanella aestuarii
0.00	4	4	S	95669	Shewanella sediminis
0.00	4	4	S	95711	Shewanella woodyi
0.00	4	4	S	95702	Shewanella sp022398325
0.00	4	4	S	95695	Shewanella sp019654975
0.00	4	4	S	95685	Shewanella sp014163735
0.00	4	4	S	95693	Shewanella sp019654915
0.00	4	4	S	95691	Shewanella sp019457595
0.00	4	4	S	95659	Shewanella profunda
0.00	4	4	S	95601	Shewanella algidipiscicola
0.00	4	4	S	95604	Shewanella atlantica
0.00	4	4	S	95605	Shewanella avicenniae
0.00	4	4	S	95628	Shewanella glacialimarina
0.00	4	4	S	95631	Shewanella halifaxensis
0.00	4	4	S	95632	Shewanella hanedai
0.00	4	4	S	95634	Shewanella insulae
0.00	4	4	S	95636	Shewanella inventionis
0.00	4	4	S	95639	Shewanella kaireitica
0.00	4	4	S	95660	Shewanella psychromarinicola
0.00	4	4	S	95651	Shewanella nanhaiensis
0.00	3	3	S	95673	Shewanella sp000217915
0.00	3	3	S	95608	Shewanella benthica
0.00	3	3	S	95611	Shewanella carassii
0.00	3	3	S	95616	Shewanella decolorationis
0.00	3	3	S	95700	Shewanella sp022321485
0.00	3	3	S	95698	Shewanella sp021462625
0.00	3	3	S	95630	Shewanella hafniensis
0.00	3	3	S	95667	Shewanella saliphila
0.00	3	3	S	95647	Shewanella marinintestina
0.00	3	3	S	95680	Shewanella sp004195335
0.00	3	3	S	95676	Shewanella sp002783505
0.00	2	2	S	95642	Shewanella litorisediminis
0.00	2	2	S	95603	Shewanella aquimarina
0.00	2	2	S	95607	Shewanella basaltis
0.00	2	2	S	95645	Shewanella mangrovi
0.00	2	2	S	95609	Shewanella benthica_A
0.00	2	2	S	95610	Shewanella canadensis
0.00	2	2	S	95650	Shewanella morhuae
0.00	2	2	S	95697	Shewanella sp021412565
0.00	2	2	S	95617	Shewanella denitrificans
0.00	2	2	S	95618	Shewanella dokdonensis
0.00	2	2	S	95627	Shewanella gelidimarina
0.00	2	2	S	95686	Shewanella sp014164505
0.00	2	2	S	95688	Shewanella sp019209865
0.00	2	2	S	95622	Shewanella fidelis
0.00	1	1	S	95689	Shewanella sp019457475
0.00	1	1	S	95668	Shewanella schlegeliana
0.00	1	1	S	95684	Shewanella sp013248905
0.00	1	1	S	95657	Shewanella pneumatophori
0.00	1	1	S	95655	Shewanella pealeana
0.00	1	1	S	95709	Shewanella violacea
0.00	1	1	S	95705	Shewanella sp024363255
0.00	1	1	S	95675	Shewanella sp001957135
0.00	1	1	S	95690	Shewanella sp019457515
0.00	1	1	S	95701	Shewanella sp022398315
0.00	1	1	S	95643	Shewanella livingstonensis
0.00	1	1	S	95699	Shewanella sp021513195
0.00	1	1	S	95654	Shewanella oneidensis
0.00	1	1	S	95626	Shewanella gelidii
0.02	438	2	G	22112	Parashewanella
0.02	387	387	S	80760	Parashewanella tropica
0.00	30	30	S	80759	Parashewanella spongiae
0.00	10	10	S	80758	Parashewanella sp004168585
0.00	5	5	S	80756	Parashewanella curva
0.00	4	4	S	80757	Parashewanella hymeniacidonis
0.01	305	2	G	11953	Ferrimonas
0.01	274	274	S	50743	Ferrimonas sediminicola
0.00	7	7	S	50740	Ferrimonas kyonanensis
0.00	6	6	S	50741	Ferrimonas lipolytica
0.00	4	4	S	50736	Ferrimonas balearica
0.00	3	3	S	50735	Ferrimonas aestuarii
0.00	3	3	S	50737	Ferrimonas balearica_A
0.00	2	2	S	50744	Ferrimonas sediminum
0.00	2	2	S	50745	Ferrimonas senticii
0.00	1	1	S	50739	Ferrimonas futtsuensis
0.00	1	1	S	50742	Ferrimonas marina
0.01	154	3	G	25995	UBA2521
0.01	145	145	S	104996	UBA2521 sp002341165
0.00	6	6	S	104997	UBA2521 sp016779685
0.00	6	0	G	22076	Paraferrimonas
0.00	4	4	S	80510	Paraferrimonas haliotis
0.00	2	2	S	80511	Paraferrimonas sedimenticola
0.00	4	0	G	24165	SM1919
0.00	4	4	S	93613	SM1919 sp010993985
0.34	8500	522	F	5849	Pasteurellaceae
0.06	1561	0	G	8961	Basfia
0.06	1558	1558	S	35619	Basfia bettyae
0.00	3	3	S	35620	Basfia succiniciproducens
0.04	1034	0	G	8987	Bibersteinia
0.04	1034	1034	S	35729	Bibersteinia trehalosi
0.04	1017	14	G	23469	Rodentibacter
0.04	905	905	S	91061	Rodentibacter heylii
0.00	47	47	S	91063	Rodentibacter myodis
0.00	17	17	S	91064	Rodentibacter pneumotropicus
0.00	8	8	S	91066	Rodentibacter ratti
0.00	5	5	S	91062	Rodentibacter mrazii
0.00	5	5	S	91067	Rodentibacter sp001999285
0.00	4	4	S	91065	Rodentibacter rarus
0.00	3	3	S	91059	Rodentibacter haemolyticus
0.00	3	3	S	91070	Rodentibacter sp020521555
0.00	3	3	S	91072	Rodentibacter trehalosifermentans
0.00	1	1	S	91060	Rodentibacter heidelbergensis
0.00	1	1	S	91069	Rodentibacter sp001999425
0.00	1	1	S	91071	Rodentibacter sp901420285
0.04	926	0	G	10792	Conservatibacter
0.04	926	926	S	44430	Conservatibacter flavescens
0.03	716	0	G	27415	Volucribacter
0.03	716	716	S	111479	Volucribacter psittacicida
0.02	535	3	G	22134	Pasteurella
0.02	483	483	S	80942	Pasteurella multocida
0.00	29	29	S	80941	Pasteurella felis
0.00	10	10	S	80940	Pasteurella dagmatis
0.00	5	5	S	80939	Pasteurella canis
0.00	4	4	S	80944	Pasteurella oralis
0.00	1	1	S	80943	Pasteurella multocida_A
0.02	506	0	G	13274	Histophilus
0.02	506	506	S	56681	Histophilus somni
0.02	392	11	G	8108	Aggregatibacter
0.01	327	327	S	31231	Aggregatibacter segnis_A
0.00	25	25	S	31227	Aggregatibacter aphrophilus
0.00	10	10	S	31232	Aggregatibacter sp000466335
0.00	6	6	S	31225	Aggregatibacter actinomycetemcomitans_A
0.00	6	6	S	31228	Aggregatibacter kilianii
0.00	4	4	S	31224	Aggregatibacter actinomycetemcomitans
0.00	2	2	S	31226	Aggregatibacter actinomycetemcomitans_B
0.00	1	1	S	31230	Aggregatibacter segnis
0.01	339	20	G	8962	Basfia_A
0.01	273	273	S	35621	Basfia_A langaaensis
0.00	33	33	S	35622	Basfia_A porcinus
0.00	5	5	S	35623	Basfia_A rossii
0.00	5	5	S	35625	Basfia_A succinogenes
0.00	3	3	S	35624	Basfia_A sp014843355
0.01	228	0	G	10643	Chelonobacter
0.01	220	220	S	42726	Chelonobacter testudinis
0.00	3	3	S	42723	Chelonobacter aquarius
0.00	3	3	S	42724	Chelonobacter oris
0.00	2	2	S	42725	Chelonobacter sp006228005
0.01	135	0	G	24816	Spirabiliibacterium
0.01	127	127	S	96931	Spirabiliibacterium pneumoniae
0.00	4	4	S	96929	Spirabiliibacterium falconis
0.00	4	4	S	96930	Spirabiliibacterium mucosae
0.00	88	24	G	13103	Haemophilus
0.00	40	40	S	55519	Haemophilus haemolyticus
0.00	9	9	S	55528	Haemophilus seminalis
0.00	5	5	S	55524	Haemophilus influenzae_D
0.00	3	3	S	55523	Haemophilus influenzae
0.00	3	3	S	55526	Haemophilus influenzae_G
0.00	2	2	S	55518	Haemophilus aegyptius
0.00	1	1	S	55521	Haemophilus haemolyticus_I
0.00	1	1	S	55525	Haemophilus influenzae_E
0.00	87	1	G	8036	Actinobacillus
0.00	76	76	S	30563	Actinobacillus lignieresii
0.00	4	4	S	30566	Actinobacillus vicugnae
0.00	3	3	S	30561	Actinobacillus capsulatus
0.00	2	2	S	30562	Actinobacillus equuli
0.00	1	1	S	30565	Actinobacillus ureae
0.00	73	33	G	13106	Haemophilus_D
0.00	8	8	S	55535	Haemophilus_D parainfluenzae
0.00	4	4	S	55538	Haemophilus_D parainfluenzae_K
0.00	4	4	S	55549	Haemophilus_D sp900755445
0.00	4	4	S	55542	Haemophilus_D parainfluenzae_O
0.00	3	3	S	55537	Haemophilus_D parainfluenzae_J
0.00	3	3	S	55543	Haemophilus_D pittmaniae
0.00	2	2	S	55557	Haemophilus_D sp927911595
0.00	2	2	S	55552	Haemophilus_D sp900764435
0.00	2	2	S	55550	Haemophilus_D sp900756155
0.00	2	2	S	55545	Haemophilus_D sp001815355
0.00	2	2	S	55540	Haemophilus_D parainfluenzae_M
0.00	1	1	S	55555	Haemophilus_D sp905214375
0.00	1	1	S	55548	Haemophilus_D sp019423025
0.00	1	1	S	55539	Haemophilus_D parainfluenzae_L
0.00	1	1	S	55551	Haemophilus_D sp900756875
0.00	49	6	G	12803	Gallibacterium
0.00	26	26	S	53937	Gallibacterium salpingitidis
0.00	12	12	S	53936	Gallibacterium anatis
0.00	3	3	S	53939	Gallibacterium sp001678475
0.00	2	2	S	53938	Gallibacterium sp000771875
0.00	45	0	G	12885	Glaesserella
0.00	31	31	S	54574	Glaesserella parasuis
0.00	9	9	S	54573	Glaesserella indolica_A
0.00	3	3	S	54572	Glaesserella indolica
0.00	2	2	S	54571	Glaesserella australis
0.00	38	6	G	8520	Avibacterium
0.00	19	19	S	34126	Avibacterium paragallinarum
0.00	7	7	S	34123	Avibacterium avium
0.00	5	5	S	34127	Avibacterium sp023611925
0.00	1	1	S	34128	Avibacterium volantium
0.00	31	0	G	20456	Lonepinella
0.00	28	28	S	69680	Lonepinella koalarum
0.00	3	3	S	69681	Lonepinella sp023101505
0.00	26	1	G	20824	Mannheimia
0.00	12	12	S	71308	Mannheimia haemolytica
0.00	4	4	S	71309	Mannheimia pernigra
0.00	4	4	S	71311	Mannheimia varigena
0.00	3	3	S	71306	Mannheimia granulomatis
0.00	1	1	S	71307	Mannheimia granulomatis_A
0.00	1	1	S	71310	Mannheimia sp000521605
0.00	20	2	G	13104	Haemophilus_A
0.00	11	11	S	55530	Haemophilus_A parahaemolyticus
0.00	4	4	S	55532	Haemophilus_A paraphrohaemolyticus
0.00	3	3	S	55533	Haemophilus_A sputorum
0.00	19	1	G	22236	Phocoenobacter
0.00	12	12	S	82769	Phocoenobacter skyensis
0.00	6	6	S	82770	Phocoenobacter uteri
0.00	17	4	G	8039	Actinobacillus_C
0.00	4	4	S	30574	Actinobacillus_C sp020026075
0.00	3	3	S	30572	Actinobacillus_C delphinicola
0.00	2	2	S	30573	Actinobacillus_C sp020026055
0.00	2	2	S	30575	Actinobacillus_C sp020026115
0.00	2	2	S	30576	Actinobacillus_C sp020026155
0.00	13	0	G	20288	LVZB01
0.00	13	13	S	67874	LVZB01 sp023101485
0.00	11	0	G	12059	Frederiksenia
0.00	9	9	S	52044	Frederiksenia sp011455275
0.00	2	2	S	52043	Frederiksenia canicola
0.00	10	1	G	8037	Actinobacillus_A
0.00	7	7	S	30568	Actinobacillus_A porcitonsillarum
0.00	2	2	S	30567	Actinobacillus_A minor
0.00	9	0	G	8038	Actinobacillus_B
0.00	4	4	S	30571	Actinobacillus_B seminis
0.00	3	3	S	30570	Actinobacillus_B mairii
0.00	2	2	S	30569	Actinobacillus_B aerogenes
0.00	8	1	G	27091	Ursidibacter
0.00	5	5	S	110266	Ursidibacter arcticus
0.00	2	2	S	110267	Ursidibacter maritimus
0.00	7	0	G	27396	Vespertiliibacter
0.00	7	7	S	111168	Vespertiliibacter pulmonis
0.00	6	0	G	10551	Canicola
0.00	6	6	S	42142	Canicola haemoglobinophilus
0.00	5	0	G	20959	Mesocricetibacter
0.00	4	4	S	72252	Mesocricetibacter sp905373425
0.00	1	1	S	72251	Mesocricetibacter intestinalis
0.00	5	0	G	9021	Bisgaardia
0.00	5	5	S	36065	Bisgaardia hudsonensis
0.00	4	0	G	21363	Necropsobacter
0.00	3	3	S	75968	Necropsobacter massiliensis
0.00	1	1	S	75969	Necropsobacter massiliensis_B
0.00	4	0	G	23470	Rodentibacter_A
0.00	4	4	S	91073	Rodentibacter_A heylii_A
0.00	3	0	G	10833	Cricetibacter
0.00	3	3	S	44957	Cricetibacter osteomyelitidis
0.00	3	0	G	21656	Otariodibacter
0.00	3	3	S	78534	Otariodibacter oris
0.00	2	0	G	13107	Haemophilus_E
0.00	2	2	S	55558	Haemophilus_E paracuniculus
0.00	2	0	G	21399	Nicoletella
0.00	2	2	S	76295	Nicoletella semolina
0.00	2	0	G	12608	GCF-002002485
0.00	2	2	S	53457	GCF-002002485 sp002002485
0.00	1	0	G	10592	Caviibacterium
0.00	1	1	S	42435	Caviibacterium pharyngocola
0.00	1	0	G	13105	Haemophilus_B
0.00	1	1	S	55534	Haemophilus_B ducreyi
0.22	5492	0	F	5896	Psychromonadaceae
0.15	3720	1030	G	21189	Motilimonas
0.06	1360	1360	S	74485	Motilimonas cestriensis
0.05	1318	1318	S	74488	Motilimonas sp021278025
0.00	9	9	S	74487	Motilimonas pumila
0.00	3	3	S	74486	Motilimonas eburnea
0.07	1772	5	G	22522	Psychromonas
0.06	1520	1520	S	86784	Psychromonas sp023145575
0.00	64	64	S	86772	Psychromonas sp000153405
0.00	35	35	S	86780	Psychromonas sp004378355
0.00	26	26	S	86781	Psychromonas sp009828855
0.00	24	24	S	86778	Psychromonas sp003318165
0.00	17	17	S	86767	Psychromonas aquimarina
0.00	16	16	S	86779	Psychromonas sp004376845
0.00	11	11	S	86776	Psychromonas sp002835995
0.00	11	11	S	86782	Psychromonas sp011378715
0.00	9	9	S	86773	Psychromonas sp000470315
0.00	6	6	S	86775	Psychromonas sp002835465
0.00	6	6	S	86777	Psychromonas sp002836415
0.00	6	6	S	86768	Psychromonas arctica
0.00	5	5	S	86770	Psychromonas ingrahamii
0.00	3	3	S	86769	Psychromonas hadalis
0.00	2	2	S	86771	Psychromonas ossibalaenae
0.00	2	2	S	86774	Psychromonas sp002239585
0.00	2	2	S	86783	Psychromonas sp013619145
0.00	2	2	S	86766	Psychromonas antarctica
0.08	2080	2	F	2744	Aeromonadaceae
0.04	1035	0	G	17375	JAGOXX01
0.04	1035	1035	S	63250	JAGOXX01 sp018059485
0.02	451	0	G	25349	Tolumonas
0.02	438	438	S	101488	Tolumonas osonensis
0.00	5	5	S	101490	Tolumonas sp008015085
0.00	4	4	S	101487	Tolumonas lignilytica
0.00	3	3	S	101491	Tolumonas sp903931645
0.00	1	1	S	101489	Tolumonas sp003251455
0.01	312	156	G	8082	Aeromonas
0.00	22	22	S	31044	Aeromonas hydrophila
0.00	16	16	S	31062	Aeromonas veronii
0.00	14	14	S	31045	Aeromonas jandaei
0.00	14	14	S	31037	Aeromonas dhakensis
0.00	13	13	S	31036	Aeromonas caviae
0.00	11	11	S	31058	Aeromonas sobria
0.00	10	10	S	31054	Aeromonas salmonicida
0.00	7	7	S	31048	Aeromonas media
0.00	6	6	S	31039	Aeromonas encheleia
0.00	6	6	S	31040	Aeromonas enteropelogenes
0.00	6	6	S	31057	Aeromonas simiae
0.00	6	6	S	31052	Aeromonas rivipollensis
0.00	5	5	S	31035	Aeromonas cavernicola
0.00	4	4	S	31030	Aeromonas allosaccharophila
0.00	2	2	S	31060	Aeromonas taiwanensis
0.00	2	2	S	31061	Aeromonas tecta
0.00	2	2	S	31031	Aeromonas aquatica
0.00	2	2	S	31033	Aeromonas bestiarum
0.00	2	2	S	31047	Aeromonas lusitana
0.00	1	1	S	31055	Aeromonas sanarellii
0.00	1	1	S	31063	Aeromonas veronii_A
0.00	1	1	S	31032	Aeromonas australiensis
0.00	1	1	S	31034	Aeromonas bivalvium
0.00	1	1	S	31053	Aeromonas rivuli
0.00	1	1	S	31043	Aeromonas fluvialis
0.01	203	0	G	21567	Oceanisphaera
0.01	190	190	S	77930	Oceanisphaera merdipullorum
0.00	5	5	S	77931	Oceanisphaera profunda
0.00	4	4	S	77933	Oceanisphaera sp012518835
0.00	2	2	S	77934	Oceanisphaera sp017498065
0.00	1	1	S	77926	Oceanisphaera arctica
0.00	1	1	S	77927	Oceanisphaera avium
0.00	64	0	G	21564	Oceanimonas
0.00	58	58	S	77920	Oceanimonas smirnovii
0.00	3	3	S	77917	Oceanimonas baumannii
0.00	2	2	S	77918	Oceanimonas doudoroffii
0.00	1	1	S	77919	Oceanimonas marisflavi
0.00	6	0	G	11545	Dongshaea
0.00	6	6	S	47724	Dongshaea marina
0.00	3	0	G	28099	Zobellella_C
0.00	3	3	S	113248	Zobellella_C endophytica
0.00	3	0	G	28100	Zobellella_D
0.00	3	3	S	113249	Zobellella_D taiwanensis
0.00	1	0	G	28097	Zobellella
0.00	1	1	S	113246	Zobellella denitrificans
0.07	1628	0	F	5703	Neiellaceae
0.07	1615	1	G	21366	Neiella
0.06	1587	1587	S	75987	Neiella holothuriorum
0.00	18	18	S	75988	Neiella marina
0.00	9	9	S	75989	Neiella sp014773395
0.00	6	0	G	10815	Corallincola
0.00	6	6	S	44678	Corallincola holothuriorum
0.00	5	0	G	11623	Echinimonas
0.00	5	5	S	48312	Echinimonas agarilytica
0.00	2	0	G	23067	RGIG665
0.00	2	2	S	88667	RGIG665 sp017425245
0.05	1311	2	F	6390	Succinivibrionaceae
0.04	921	11	G	24903	Succinivibrio
0.03	796	796	S	99128	Succinivibrio sp905186145
0.00	20	20	S	99101	Succinivibrio dextrinosolvens_B
0.00	20	20	S	99104	Succinivibrio sp000431835
0.00	11	11	S	99107	Succinivibrio sp003456415
0.00	5	5	S	99103	Succinivibrio hippei_B
0.00	5	5	S	99109	Succinivibrio sp012519775
0.00	4	4	S	99100	Succinivibrio dextrinosolvens_A
0.00	4	4	S	99102	Succinivibrio hippei_A
0.00	4	4	S	99099	Succinivibrio dextrinosolvens
0.00	4	4	S	99118	Succinivibrio sp900316175
0.00	3	3	S	99130	Succinivibrio sp934218695
0.00	3	3	S	99119	Succinivibrio sp900316375
0.00	3	3	S	99116	Succinivibrio sp024693025
0.00	3	3	S	99114	Succinivibrio sp022779845
0.00	3	3	S	99110	Succinivibrio sp017469335
0.00	3	3	S	99108	Succinivibrio sp003477345
0.00	2	2	S	99115	Succinivibrio sp023460615
0.00	2	2	S	99129	Succinivibrio sp905201175
0.00	2	2	S	99117	Succinivibrio sp900315395
0.00	2	2	S	99120	Succinivibrio sp900317105
0.00	2	2	S	99121	Succinivibrio sp900548485
0.00	2	2	S	99113	Succinivibrio sp019420905
0.00	2	2	S	99123	Succinivibrio sp900555115
0.00	2	2	S	99125	Succinivibrio sp900770725
0.00	2	2	S	99126	Succinivibrio sp902772715
0.00	1	1	S	99127	Succinivibrio sp902776275
0.01	263	0	G	8296	Anaerobiospirillum
0.01	182	182	S	32676	Anaerobiospirillum sp944393075
0.00	33	33	S	32669	Anaerobiospirillum pullicola
0.00	26	26	S	32670	Anaerobiospirillum pullistercoris
0.00	9	9	S	32672	Anaerobiospirillum sp900543125
0.00	7	7	S	32671	Anaerobiospirillum sp023051105
0.00	3	3	S	32678	Anaerobiospirillum succiniciproducens
0.00	2	2	S	32674	Anaerobiospirillum sp944390115
0.00	1	1	S	32677	Anaerobiospirillum stercoravium
0.00	34	0	G	26029	UBA2804
0.00	11	11	S	105117	UBA2804 sp900319705
0.00	11	11	S	105120	UBA2804 sp902782145
0.00	4	4	S	105115	UBA2804 sp016284235
0.00	4	4	S	105118	UBA2804 sp900768635
0.00	3	3	S	105119	UBA2804 sp902761645
0.00	1	1	S	105121	UBA2804 sp902796095
0.00	23	0	G	27512	WG-1
0.00	21	21	S	111675	WG-1 sp000222855
0.00	2	2	S	111676	WG-1 sp900539665
0.00	16	0	G	24901	Succinimonas
0.00	7	7	S	99096	Succinimonas sp002372325
0.00	6	6	S	99097	Succinimonas sp902776415
0.00	3	3	S	99095	Succinimonas amylolytica
0.00	15	0	G	13023	HGM20899
0.00	13	13	S	55232	HGM20899 sp944393045
0.00	2	2	S	55231	HGM20899 sp900767005
0.00	13	1	G	23550	Ruminobacter
0.00	5	5	S	91859	Ruminobacter amylophilus
0.00	4	4	S	91860	Ruminobacter sp002309455
0.00	3	3	S	91862	Ruminobacter sp900315145
0.00	8	0	G	24899	Succinatimonas
0.00	5	5	S	99078	Succinatimonas sp905203285
0.00	3	3	S	99077	Succinatimonas hippei
0.00	5	0	G	8535	Avisuccinivibrio
0.00	2	2	S	34237	Avisuccinivibrio sp944390105
0.00	1	1	S	34234	Avisuccinivibrio merdipullorum
0.00	1	1	S	34235	Avisuccinivibrio sp944389865
0.00	1	1	S	34238	Avisuccinivibrio stercorigallinarum
0.00	3	0	G	8297	Anaerobiospirillum_A
0.00	3	3	S	32679	Anaerobiospirillum_A thomasii
0.00	3	0	G	26030	UBA2810
0.00	2	2	S	105123	UBA2810 sp900317945
0.00	1	1	S	105122	UBA2810 sp002351705
0.00	2	0	G	8536	Avisuccinivibrio_A
0.00	1	1	S	34239	Avisuccinivibrio_A pullicola
0.00	1	1	S	34240	Avisuccinivibrio_A sp944389835
0.00	2	0	G	10194	CALXNP01
0.00	2	2	S	41075	CALXNP01 sp944389785
0.00	1	0	G	18470	JAILEI01
0.00	1	1	S	64636	JAILEI01 sp024688225
0.05	1243	0	F	3303	Celerinatantimonadaceae
0.04	926	0	G	8151	Alginatibacterium
0.04	926	926	S	31548	Alginatibacterium sediminis
0.01	248	0	G	10597	Celerinatantimonas
0.01	239	239	S	42464	Celerinatantimonas diazotrophica
0.00	9	9	S	42465	Celerinatantimonas sp911810475
0.00	62	7	G	8105	Agarivorans
0.00	22	22	S	31156	Agarivorans sp023238625
0.00	13	13	S	31155	Agarivorans sp005405585
0.00	8	8	S	31153	Agarivorans gilvus
0.00	6	6	S	31152	Agarivorans albus
0.00	3	3	S	31151	Agarivorans aestuarii
0.00	2	2	S	31157	Agarivorans sp900537085
0.00	1	1	S	31154	Agarivorans litoreus
0.00	7	1	G	8157	Aliagarivorans
0.00	5	5	S	31620	Aliagarivorans taiwanensis
0.00	1	1	S	31619	Aliagarivorans marinus
0.05	1212	0	F	5895	Psychrobiaceae
0.05	1212	0	G	22519	Psychrobium
0.04	1082	1082	S	86734	Psychrobium sp013214945
0.00	83	83	S	86733	Psychrobium sp013214905
0.00	18	18	S	86737	Psychrobium sp913060565
0.00	10	10	S	86735	Psychrobium sp013214965
0.00	9	9	S	86736	Psychrobium sp022347785
0.00	6	6	S	86732	Psychrobium sp013214885
0.00	4	4	S	86730	Psychrobium sp001874365
0.02	474	0	F	5462	Kangiellaceae
0.01	208	6	G	12235	GCA-002733465
0.01	185	185	S	52594	GCA-002733465 sp019090895
0.00	10	10	S	52595	GCA-002733465 sp905479925
0.00	7	7	S	52593	GCA-002733465 sp002733465
0.01	142	2	G	20162	Kangiella
0.00	99	99	S	67329	Kangiella profundi
0.00	9	9	S	67333	Kangiella sp009674675
0.00	7	7	S	67338	Kangiella spongicola
0.00	6	6	S	67339	Kangiella taiwanensis
0.00	5	5	S	67328	Kangiella koreensis
0.00	3	3	S	67327	Kangiella geojedonensis
0.00	3	3	S	67334	Kangiella sp013372875
0.00	3	3	S	67335	Kangiella sp013373015
0.00	3	3	S	67337	Kangiella sp023706045
0.00	1	1	S	67326	Kangiella aquimarina
0.00	1	1	S	67332	Kangiella sp003370465
0.00	84	0	G	22303	Pleionea
0.00	56	56	S	83241	Pleionea mediterranea
0.00	19	19	S	83242	Pleionea sediminis
0.00	6	6	S	83244	Pleionea sp013373545
0.00	3	3	S	83243	Pleionea sp013373375
0.00	30	0	G	8175	Aliikangiella
0.00	9	9	S	31717	Aliikangiella sp016743995
0.00	7	7	S	31714	Aliikangiella coralliicola
0.00	7	7	S	31715	Aliikangiella marina
0.00	7	7	S	31716	Aliikangiella sp015687155
0.00	10	0	G	19926	JAMXSB01
0.00	10	10	S	66781	JAMXSB01 sp024124665
0.01	330	0	F	5894	Psittacicellaceae
0.01	330	0	G	22515	Psittacicella
0.01	320	320	S	86611	Psittacicella hinzii
0.00	7	7	S	86612	Psittacicella melopsittaci
0.00	3	3	S	86613	Psittacicella sp003585885
0.00	89	0	F	5652	Moritellaceae
0.00	89	10	G	21186	Moritella
0.00	13	13	S	74479	Moritella viscosa
0.00	12	12	S	74475	Moritella sp013215705
0.00	10	10	S	74478	Moritella sp018219455
0.00	9	9	S	74471	Moritella marina
0.00	7	7	S	74472	Moritella sp000170855
0.00	7	7	S	74476	Moritella sp015082335
0.00	7	7	S	74480	Moritella yayanosii
0.00	5	5	S	74470	Moritella dasanensis
0.00	4	4	S	74473	Moritella sp001574435
0.00	4	4	S	74474	Moritella sp002836355
0.00	1	1	S	74477	Moritella sp018219155
0.00	62	0	F	3788	GCA-002770795
0.00	42	0	G	10961	DRNA01
0.00	42	42	S	46035	DRNA01 sp011322365
0.00	20	0	G	7684	21-14-all-40-8
0.00	20	20	S	28756	21-14-all-40-8 sp002770795
0.00	35	0	F	3860	GCA-2746155
0.00	35	2	G	12550	GCA-2746155
0.00	31	31	S	53319	GCA-2746155 sp002746155
0.00	2	2	S	53320	GCA-2746155 sp024206355
0.00	16	0	F	3413	DSM-103792
0.00	12	0	G	22206	Permianibacter
0.00	9	9	S	82492	Permianibacter fluminis
0.00	3	3	S	82491	Permianibacter aggregans
0.00	4	0	G	15052	JACPFT01
0.00	4	4	S	60001	JACPFT01 sp016182845
0.00	11	0	F	3960	Gallaecimonadaceae
0.00	11	0	G	12800	Gallaecimonas
0.00	7	7	S	53931	Gallaecimonas xiamenensis
0.00	3	3	S	53930	Gallaecimonas pentaromativorans
0.00	1	1	S	53929	Gallaecimonas mangrovi
0.00	2	0	F	3878	GCA-918320885
0.00	2	0	G	12601	GCA-918320885
0.00	2	2	S	53449	GCA-918320885 sp918320885
4.22	104215	12344	O	953	Burkholderiales
1.22	30044	299	F	2995	Burkholderiaceae
0.36	8802	1886	G	22326	Polynucleobacter
0.05	1266	1266	S	83489	Polynucleobacter sp018881905
0.04	1045	1045	S	83541	Polynucleobacter victoriensis
0.03	687	687	S	83457	Polynucleobacter sp018687275
0.02	614	614	S	83522	Polynucleobacter sp903845455
0.02	516	516	S	83421	Polynucleobacter meluiroseus_A
0.02	470	470	S	83507	Polynucleobacter sp018882445
0.02	381	381	S	83520	Polynucleobacter sp903843235
0.01	289	289	S	83412	Polynucleobacter cosmopolitanus
0.01	275	275	S	83492	Polynucleobacter sp018882055
0.01	275	275	S	83525	Polynucleobacter sp903867305
0.01	210	210	S	83527	Polynucleobacter sp903875135
0.01	158	158	S	83537	Polynucleobacter sp903944725
0.01	136	136	S	83451	Polynucleobacter sp016462905
0.00	57	57	S	83437	Polynucleobacter sinensis
0.00	47	47	S	83482	Polynucleobacter sp018881575
0.00	47	47	S	83453	Polynucleobacter sp018500105
0.00	44	44	S	83496	Polynucleobacter sp018882185
0.00	43	43	S	83498	Polynucleobacter sp018882245
0.00	30	30	S	83401	Polynucleobacter acidiphobus
0.00	23	23	S	83419	Polynucleobacter kasalickyi
0.00	19	19	S	83494	Polynucleobacter sp018882095
0.00	13	13	S	83403	Polynucleobacter alcilacus
0.00	13	13	S	83515	Polynucleobacter sp903821995
0.00	11	11	S	83471	Polynucleobacter sp018687935
0.00	11	11	S	83487	Polynucleobacter sp018881815
0.00	8	8	S	83406	Polynucleobacter asymbioticus
0.00	8	8	S	83529	Polynucleobacter sp903889595
0.00	7	7	S	83523	Polynucleobacter sp903846025
0.00	7	7	S	83455	Polynucleobacter sp018687095
0.00	7	7	S	83543	Polynucleobacter yangtzensis
0.00	7	7	S	83534	Polynucleobacter sp903930665
0.00	5	5	S	83538	Polynucleobacter sp903995005
0.00	5	5	S	83526	Polynucleobacter sp903871735
0.00	5	5	S	83519	Polynucleobacter sp903837335
0.00	5	5	S	83409	Polynucleobacter brandtiae
0.00	5	5	S	83481	Polynucleobacter sp018881505
0.00	5	5	S	83448	Polynucleobacter sp009927445
0.00	5	5	S	83446	Polynucleobacter sp009923575
0.00	4	4	S	83423	Polynucleobacter meluiroseus_C
0.00	4	4	S	83504	Polynucleobacter sp018882385
0.00	4	4	S	83502	Polynucleobacter sp018882335
0.00	4	4	S	83415	Polynucleobacter finlandensis
0.00	4	4	S	83510	Polynucleobacter sp021395205
0.00	4	4	S	83539	Polynucleobacter sphagniphilus
0.00	4	4	S	83532	Polynucleobacter sp903909925
0.00	4	4	S	83431	Polynucleobacter necessarius_K
0.00	4	4	S	83408	Polynucleobacter bastaniensis
0.00	4	4	S	83445	Polynucleobacter sp008015455
0.00	4	4	S	83444	Polynucleobacter sp003482545
0.00	4	4	S	83521	Polynucleobacter sp903843315
0.00	3	3	S	83540	Polynucleobacter tropicus
0.00	3	3	S	83413	Polynucleobacter difficilis
0.00	3	3	S	83434	Polynucleobacter paneuropaeus
0.00	3	3	S	83404	Polynucleobacter antarcticus
0.00	3	3	S	83509	Polynucleobacter sp020059445
0.00	3	3	S	83464	Polynucleobacter sp018687635
0.00	3	3	S	83501	Polynucleobacter sp018882325
0.00	3	3	S	83425	Polynucleobacter necessarius_E
0.00	3	3	S	83418	Polynucleobacter ibericus
0.00	3	3	S	83456	Polynucleobacter sp018687195
0.00	3	3	S	83420	Polynucleobacter meluiroseus
0.00	3	3	S	83484	Polynucleobacter sp018881605
0.00	2	2	S	83477	Polynucleobacter sp018688335
0.00	2	2	S	83499	Polynucleobacter sp018882285
0.00	2	2	S	83500	Polynucleobacter sp018882295
0.00	2	2	S	83542	Polynucleobacter wuianus
0.00	2	2	S	83497	Polynucleobacter sp018882215
0.00	2	2	S	83480	Polynucleobacter sp018688495
0.00	2	2	S	83493	Polynucleobacter sp018882085
0.00	2	2	S	83430	Polynucleobacter necessarius_J
0.00	2	2	S	83483	Polynucleobacter sp018881595
0.00	2	2	S	83503	Polynucleobacter sp018882365
0.00	2	2	S	83514	Polynucleobacter sp024642065
0.00	2	2	S	83417	Polynucleobacter hirudinilacicola
0.00	2	2	S	83436	Polynucleobacter rarus
0.00	2	2	S	83454	Polynucleobacter sp018687075
0.00	2	2	S	83536	Polynucleobacter sp903944255
0.00	2	2	S	83452	Polynucleobacter sp016867965
0.00	2	2	S	83450	Polynucleobacter sp013205155
0.00	2	2	S	83449	Polynucleobacter sp009928245
0.00	2	2	S	83531	Polynucleobacter sp903900805
0.00	2	2	S	83524	Polynucleobacter sp903858445
0.00	1	1	S	83472	Polynucleobacter sp018687975
0.00	1	1	S	83528	Polynucleobacter sp903880555
0.00	1	1	S	83530	Polynucleobacter sp903892315
0.00	1	1	S	83495	Polynucleobacter sp018882125
0.00	1	1	S	83533	Polynucleobacter sp903918115
0.00	1	1	S	83517	Polynucleobacter sp903827075
0.00	1	1	S	83513	Polynucleobacter sp023257325
0.00	1	1	S	83511	Polynucleobacter sp023253245
0.00	1	1	S	83505	Polynucleobacter sp018882405
0.00	1	1	S	83424	Polynucleobacter meluiroseus_D
0.00	1	1	S	83440	Polynucleobacter sp001870365
0.00	1	1	S	83441	Polynucleobacter sp001889925
0.00	1	1	S	83442	Polynucleobacter sp002292975
0.00	1	1	S	83438	Polynucleobacter sp000342265
0.00	1	1	S	83435	Polynucleobacter parvulilacunae
0.00	1	1	S	83432	Polynucleobacter nymphae
0.00	1	1	S	83459	Polynucleobacter sp018687495
0.00	1	1	S	83429	Polynucleobacter necessarius_I
0.00	1	1	S	83460	Polynucleobacter sp018687515
0.00	1	1	S	83461	Polynucleobacter sp018687535
0.00	1	1	S	83462	Polynucleobacter sp018687555
0.00	1	1	S	83463	Polynucleobacter sp018687615
0.00	1	1	S	83427	Polynucleobacter necessarius_G
0.00	1	1	S	83467	Polynucleobacter sp018687735
0.00	1	1	S	83475	Polynucleobacter sp018688235
0.00	1	1	S	83402	Polynucleobacter aenigmaticus
0.00	1	1	S	83488	Polynucleobacter sp018881855
0.00	1	1	S	83405	Polynucleobacter arcticus
0.00	1	1	S	83411	Polynucleobacter corsicus
0.00	1	1	S	83476	Polynucleobacter sp018688315
0.00	1	1	S	83473	Polynucleobacter sp018688095
0.00	1	1	S	83470	Polynucleobacter sp018687895
0.00	1	1	S	83422	Polynucleobacter meluiroseus_B
0.29	7249	28	G	11556	Duganella
0.29	7145	7145	S	47791	Duganella sacchari
0.00	12	12	S	47790	Duganella rivuli
0.00	6	6	S	47808	Duganella zoogloeoides
0.00	6	6	S	47807	Duganella vulcania
0.00	5	5	S	47805	Duganella sp900109645
0.00	5	5	S	47784	Duganella guangzhouensis
0.00	4	4	S	47804	Duganella sp900100205
0.00	4	4	S	47786	Duganella levis
0.00	4	4	S	47789	Duganella radicis
0.00	3	3	S	47778	Duganella aquatilis
0.00	3	3	S	47806	Duganella sp900110275
0.00	2	2	S	47796	Duganella sp009857915
0.00	2	2	S	47797	Duganella sp013376005
0.00	2	2	S	47799	Duganella sp017833525
0.00	2	2	S	47785	Duganella lactea
0.00	2	2	S	47803	Duganella sp024123955
0.00	2	2	S	47779	Duganella callida
0.00	1	1	S	47800	Duganella sp019219065
0.00	1	1	S	47801	Duganella sp019752915
0.00	1	1	S	47798	Duganella sp013408245
0.00	1	1	S	47792	Duganella sp000381565
0.00	1	1	S	47795	Duganella sp009857435
0.00	1	1	S	47794	Duganella sp003416895
0.00	1	1	S	47793	Duganella sp001423125
0.00	1	1	S	47788	Duganella phyllosphaerae
0.00	1	1	S	47787	Duganella margarita
0.00	1	1	S	47783	Duganella flavida
0.00	1	1	S	47782	Duganella fentianensis
0.00	1	1	S	47777	Duganella aquatica
0.14	3456	380	G	9122	Burkholderia
0.07	1704	1704	S	37424	Burkholderia lata
0.01	269	269	S	37414	Burkholderia contaminans
0.01	267	267	S	37416	Burkholderia diffusa_B
0.01	165	165	S	37435	Burkholderia paludis
0.00	96	96	S	37438	Burkholderia puraquae
0.00	87	87	S	37425	Burkholderia lata_B
0.00	72	72	S	37454	Burkholderia sp004343775
0.00	60	60	S	37428	Burkholderia mallei
0.00	43	43	S	37453	Burkholderia sp003854275
0.00	39	39	S	37456	Burkholderia sp017104645
0.00	28	28	S	37434	Burkholderia orbicola
0.00	24	24	S	37410	Burkholderia cepacia
0.00	19	19	S	37418	Burkholderia gladioli
0.00	17	17	S	37442	Burkholderia seminalis
0.00	15	15	S	37403	Burkholderia ambifaria
0.00	15	15	S	37439	Burkholderia pyrrocinia
0.00	14	14	S	37468	Burkholderia vietnamiensis
0.00	13	13	S	37466	Burkholderia ubonensis
0.00	12	12	S	37409	Burkholderia cenocepacia
0.00	10	10	S	37463	Burkholderia stagnalis
0.00	10	10	S	37405	Burkholderia anthina
0.00	10	10	S	37465	Burkholderia thailandensis
0.00	8	8	S	37431	Burkholderia multivorans
0.00	7	7	S	37433	Burkholderia oklahomensis
0.00	7	7	S	37437	Burkholderia pseudomultivorans
0.00	7	7	S	37415	Burkholderia diffusa
0.00	6	6	S	37436	Burkholderia plantarii
0.00	6	6	S	37448	Burkholderia sp002223185
0.00	5	5	S	37421	Burkholderia glumae
0.00	4	4	S	37446	Burkholderia sp001522585
0.00	3	3	S	37464	Burkholderia territorii
0.00	3	3	S	37455	Burkholderia sp011605345
0.00	3	3	S	37422	Burkholderia guangdongensis
0.00	3	3	S	37445	Burkholderia sp000949135
0.00	2	2	S	37447	Burkholderia sp001522865
0.00	2	2	S	37461	Burkholderia sp905232215
0.00	2	2	S	37417	Burkholderia dolosa
0.00	2	2	S	37441	Burkholderia savannae
0.00	2	2	S	37440	Burkholderia pyrrocinia_B
0.00	2	2	S	37450	Burkholderia sp003853415
0.00	2	2	S	37462	Burkholderia stabilis
0.00	1	1	S	37449	Burkholderia sp003635165
0.00	1	1	S	37402	Burkholderia aenigmatica
0.00	1	1	S	37408	Burkholderia catarinensis
0.00	1	1	S	37460	Burkholderia sp902833225
0.00	1	1	S	37404	Burkholderia ambifaria_A
0.00	1	1	S	37406	Burkholderia anthina_A
0.00	1	1	S	37407	Burkholderia arboris
0.00	1	1	S	37432	Burkholderia multivorans_A
0.00	1	1	S	37429	Burkholderia mesacidophila
0.00	1	1	S	37423	Burkholderia humptydooensis
0.00	1	1	S	37420	Burkholderia gladioli_B
0.09	2175	48	G	22057	Paraburkholderia
0.03	772	772	S	80272	Paraburkholderia hayleyella
0.02	610	610	S	80269	Paraburkholderia graminis
0.01	131	131	S	80347	Paraburkholderia sp021390645
0.00	103	103	S	80333	Paraburkholderia sp011752995
0.00	87	87	S	80334	Paraburkholderia sp011753055
0.00	70	70	S	80363	Paraburkholderia tropica
0.00	24	24	S	80311	Paraburkholderia silviterrae
0.00	20	20	S	80298	Paraburkholderia phytofirmans
0.00	13	13	S	80365	Paraburkholderia tuberum
0.00	13	13	S	80312	Paraburkholderia solisilvae
0.00	10	10	S	80262	Paraburkholderia fungorum
0.00	8	8	S	80369	Paraburkholderia youngii
0.00	8	8	S	80275	Paraburkholderia hospita
0.00	7	7	S	80240	Paraburkholderia atlantica
0.00	7	7	S	80294	Paraburkholderia phenoliruptrix
0.00	6	6	S	80282	Paraburkholderia madseniana
0.00	6	6	S	80244	Paraburkholderia bonniea
0.00	5	5	S	80263	Paraburkholderia fungorum_A
0.00	5	5	S	80236	Paraburkholderia antibiotica
0.00	5	5	S	80253	Paraburkholderia dinghuensis
0.00	5	5	S	80357	Paraburkholderia sp940746715
0.00	5	5	S	80239	Paraburkholderia aspalathi
0.00	5	5	S	80242	Paraburkholderia bannensis
0.00	4	4	S	80319	Paraburkholderia sp001634365
0.00	4	4	S	80336	Paraburkholderia sp013426895
0.00	4	4	S	80297	Paraburkholderia phymatum
0.00	4	4	S	80271	Paraburkholderia haematera
0.00	4	4	S	80283	Paraburkholderia megapolitana
0.00	4	4	S	80331	Paraburkholderia sp004361815
0.00	4	4	S	80325	Paraburkholderia sp003121405
0.00	4	4	S	80276	Paraburkholderia humisilvae
0.00	4	4	S	80279	Paraburkholderia kururiensis_A
0.00	4	4	S	80329	Paraburkholderia sp004298475
0.00	4	4	S	80305	Paraburkholderia sabiae
0.00	4	4	S	80265	Paraburkholderia fynbosensis
0.00	4	4	S	80367	Paraburkholderia unamae
0.00	4	4	S	80243	Paraburkholderia bannensis_A
0.00	4	4	S	80247	Paraburkholderia caffeinilytica
0.00	4	4	S	80249	Paraburkholderia caledonica
0.00	4	4	S	80361	Paraburkholderia terrae
0.00	4	4	S	80257	Paraburkholderia edwinii
0.00	3	3	S	80354	Paraburkholderia sp900996225
0.00	3	3	S	80299	Paraburkholderia piptadeniae
0.00	3	3	S	80366	Paraburkholderia ultramafica
0.00	3	3	S	80241	Paraburkholderia azotifigens
0.00	3	3	S	80317	Paraburkholderia sp000745015
0.00	3	3	S	80362	Paraburkholderia terricola
0.00	3	3	S	80289	Paraburkholderia oxyphila
0.00	3	3	S	80321	Paraburkholderia sp001931485
0.00	3	3	S	80324	Paraburkholderia sp003002025
0.00	3	3	S	80248	Paraburkholderia caffeinitolerans
0.00	3	3	S	80328	Paraburkholderia sp004197395
0.00	3	3	S	80250	Paraburkholderia caribensis
0.00	3	3	S	80278	Paraburkholderia kururiensis
0.00	3	3	S	80261	Paraburkholderia franconis
0.00	3	3	S	80252	Paraburkholderia dilworthii
0.00	3	3	S	80356	Paraburkholderia sp900996245
0.00	2	2	S	80330	Paraburkholderia sp004339745
0.00	2	2	S	80233	Paraburkholderia acidipaludis
0.00	2	2	S	80306	Paraburkholderia sacchari
0.00	2	2	S	80309	Paraburkholderia sediminicola
0.00	2	2	S	80310	Paraburkholderia silvatlantica
0.00	2	2	S	80352	Paraburkholderia sp900142905
0.00	2	2	S	80368	Paraburkholderia xenovorans
0.00	2	2	S	80339	Paraburkholderia sp017104715
0.00	2	2	S	80335	Paraburkholderia sp012275575
0.00	2	2	S	80318	Paraburkholderia sp001319865
0.00	2	2	S	80320	Paraburkholderia sp001922345
0.00	2	2	S	80351	Paraburkholderia sp900104795
0.00	2	2	S	80323	Paraburkholderia sp002973525
0.00	2	2	S	80344	Paraburkholderia sp021390495
0.00	2	2	S	80326	Paraburkholderia sp003429005
0.00	2	2	S	80232	Paraburkholderia acidicola
0.00	2	2	S	80273	Paraburkholderia heleia
0.00	2	2	S	80277	Paraburkholderia kirstenboschensis
0.00	2	2	S	80280	Paraburkholderia lacunae
0.00	2	2	S	80281	Paraburkholderia lycopersici
0.00	2	2	S	80284	Paraburkholderia metrosideri
0.00	2	2	S	80285	Paraburkholderia mimosarum
0.00	2	2	S	80290	Paraburkholderia panacisoli
0.00	2	2	S	80256	Paraburkholderia eburnea
0.00	2	2	S	80254	Paraburkholderia dioscoreae
0.00	2	2	S	80295	Paraburkholderia phenoliruptrix_A
0.00	2	2	S	80235	Paraburkholderia acidisoli
0.00	2	2	S	80245	Paraburkholderia bryophila
0.00	1	1	S	80266	Paraburkholderia gardini
0.00	1	1	S	80337	Paraburkholderia sp013426915
0.00	1	1	S	80234	Paraburkholderia acidiphila
0.00	1	1	S	80238	Paraburkholderia aromaticivorans_A
0.00	1	1	S	80304	Paraburkholderia ribeironis
0.00	1	1	S	80364	Paraburkholderia tropica_A
0.00	1	1	S	80338	Paraburkholderia sp017104565
0.00	1	1	S	80360	Paraburkholderia susongensis
0.00	1	1	S	80340	Paraburkholderia sp017104965
0.00	1	1	S	80260	Paraburkholderia flava
0.00	1	1	S	80246	Paraburkholderia caballeronis
0.00	1	1	S	80348	Paraburkholderia sp022213065
0.00	1	1	S	80349	Paraburkholderia sp024206475
0.00	1	1	S	80258	Paraburkholderia elongata
0.00	1	1	S	80251	Paraburkholderia diazotrophica
0.00	1	1	S	80303	Paraburkholderia rhynchosiae
0.00	1	1	S	80316	Paraburkholderia sp000472545
0.00	1	1	S	80293	Paraburkholderia phenazinium_B
0.00	1	1	S	80332	Paraburkholderia sp005503145
0.00	1	1	S	80292	Paraburkholderia phenazinium_A
0.00	1	1	S	80291	Paraburkholderia phenazinium
0.00	1	1	S	80296	Paraburkholderia phosphatilytica
0.00	1	1	S	80300	Paraburkholderia podalyriae
0.00	1	1	S	80301	Paraburkholderia polaris
0.00	1	1	S	80287	Paraburkholderia nodosa
0.00	1	1	S	80327	Paraburkholderia sp003610295
0.07	1608	0	G	13335	Hydromonas
0.06	1605	1605	S	56953	Hydromonas duriensis
0.00	3	3	S	56952	Hydromonas cinctiostellae
0.05	1192	109	G	27082	Undibacterium
0.04	895	895	S	110200	Undibacterium sp023259175
0.00	37	37	S	110189	Undibacterium sp002482715
0.00	23	23	S	110181	Undibacterium nitidum
0.00	14	14	S	110171	Undibacterium baiyunense
0.00	13	13	S	110170	Undibacterium aquatile
0.00	9	9	S	110175	Undibacterium flavidum
0.00	8	8	S	110199	Undibacterium sp022568815
0.00	8	8	S	110198	Undibacterium sp019752975
0.00	7	7	S	110188	Undibacterium seohonense
0.00	7	7	S	110182	Undibacterium oligocarboniphilum
0.00	6	6	S	110186	Undibacterium rivi
0.00	6	6	S	110177	Undibacterium hunanense
0.00	5	5	S	110202	Undibacterium terreum
0.00	4	4	S	110178	Undibacterium jejuense
0.00	4	4	S	110184	Undibacterium pigrum
0.00	4	4	S	110185	Undibacterium piscinae
0.00	4	4	S	110196	Undibacterium sp016200895
0.00	3	3	S	110203	Undibacterium umbellatum
0.00	3	3	S	110201	Undibacterium squillarum
0.00	3	3	S	110172	Undibacterium crateris
0.00	3	3	S	110190	Undibacterium sp009937955
0.00	2	2	S	110194	Undibacterium sp016196925
0.00	2	2	S	110187	Undibacterium rugosum
0.00	2	2	S	110169	Undibacterium amnicola
0.00	2	2	S	110174	Undibacterium fentianense
0.00	2	2	S	110173	Undibacterium curvum
0.00	2	2	S	110183	Undibacterium parvum
0.00	1	1	S	110176	Undibacterium griseum
0.00	1	1	S	110191	Undibacterium sp009937975
0.00	1	1	S	110180	Undibacterium macrobrachii
0.00	1	1	S	110193	Undibacterium sp014376575
0.00	1	1	S	110197	Undibacterium sp019745005
0.05	1157	7	G	22049	Pandoraea
0.04	1058	1058	S	80114	Pandoraea terrae
0.00	31	31	S	80110	Pandoraea sp004297875
0.00	12	12	S	80109	Pandoraea sp002179965
0.00	8	8	S	80093	Pandoraea captiosa
0.00	4	4	S	80111	Pandoraea sp016428915
0.00	4	4	S	80106	Pandoraea pneumonica
0.00	4	4	S	80094	Pandoraea cepalis
0.00	4	4	S	80092	Pandoraea capi
0.00	3	3	S	80115	Pandoraea terrigena
0.00	2	2	S	80091	Pandoraea bronchicola
0.00	2	2	S	80097	Pandoraea eparura
0.00	2	2	S	80098	Pandoraea faecigallinarum
0.00	2	2	S	80100	Pandoraea horticolens
0.00	2	2	S	80089	Pandoraea apista
0.00	2	2	S	80102	Pandoraea norimbergensis
0.00	2	2	S	80103	Pandoraea nosoerga
0.00	1	1	S	80117	Pandoraea vervacti
0.00	1	1	S	80107	Pandoraea pnomenusa
0.00	1	1	S	80087	Pandoraea anapnoica
0.00	1	1	S	80105	Pandoraea oxalativorans
0.00	1	1	S	80101	Pandoraea iniqua
0.00	1	1	S	80099	Pandoraea fibrosis
0.00	1	1	S	80096	Pandoraea communis
0.00	1	1	S	80088	Pandoraea anhela
0.04	1070	223	G	10772	Collimonas
0.03	815	815	S	43749	Collimonas silvisoli
0.00	7	7	S	43744	Collimonas arenae_A
0.00	7	7	S	43750	Collimonas sp002325825
0.00	7	7	S	43753	Collimonas sp900111995
0.00	3	3	S	43748	Collimonas pratensis
0.00	2	2	S	43746	Collimonas fungivorans_A
0.00	2	2	S	43752	Collimonas sp900107095
0.00	1	1	S	43747	Collimonas humicola
0.00	1	1	S	43751	Collimonas sp002564105
0.00	1	1	S	43754	Collimonas sp900112135
0.00	1	1	S	43755	Collimonas sp900113705
0.02	542	10	G	25119	Telluria
0.01	252	252	S	100230	Telluria forsythiae
0.00	96	96	S	100267	Telluria sp014841835
0.00	34	34	S	100218	Telluria agri
0.00	14	14	S	100282	Telluria sp024703915
0.00	10	10	S	100244	Telluria putida
0.00	8	8	S	100246	Telluria rubra
0.00	7	7	S	100237	Telluria niastensis
0.00	6	6	S	100276	Telluria sp020708045
0.00	6	6	S	100229	Telluria eurypsychrophila
0.00	5	5	S	100277	Telluria sp020831365
0.00	5	5	S	100259	Telluria sp003484545
0.00	4	4	S	100220	Telluria antarctica
0.00	4	4	S	100280	Telluria sp022701635
0.00	4	4	S	100272	Telluria sp018119405
0.00	4	4	S	100228	Telluria cavernae
0.00	3	3	S	100273	Telluria sp019443445
0.00	3	3	S	100265	Telluria sp014171595
0.00	3	3	S	100256	Telluria sp002339265
0.00	3	3	S	100234	Telluria kyonggiensis
0.00	3	3	S	100233	Telluria horti
0.00	2	2	S	100247	Telluria soli
0.00	2	2	S	100231	Telluria frigida
0.00	2	2	S	100275	Telluria sp020707265
0.00	2	2	S	100223	Telluria arenosa
0.00	2	2	S	100222	Telluria arenae
0.00	2	2	S	100278	Telluria sp021044825
0.00	2	2	S	100254	Telluria sp001426525
0.00	2	2	S	100279	Telluria sp022012445
0.00	2	2	S	100221	Telluria aquatica
0.00	2	2	S	100219	Telluria alkalitolerans
0.00	2	2	S	100224	Telluria aromaticivorans
0.00	2	2	S	100285	Telluria sp900129765
0.00	2	2	S	100286	Telluria sp902506415
0.00	2	2	S	100232	Telluria glaciei
0.00	2	2	S	100288	Telluria sp913777025
0.00	2	2	S	100290	Telluria sp918697865
0.00	2	2	S	100291	Telluria terrae
0.00	2	2	S	100270	Telluria sp015277795
0.00	2	2	S	100238	Telluria norwichensis
0.00	1	1	S	100283	Telluria sp024802625
0.00	1	1	S	100225	Telluria atriviolacea
0.00	1	1	S	100271	Telluria sp018119395
0.00	1	1	S	100268	Telluria sp014842025
0.00	1	1	S	100274	Telluria sp020176695
0.00	1	1	S	100227	Telluria aurea_B
0.00	1	1	S	100289	Telluria sp913778765
0.00	1	1	S	100292	Telluria timonae
0.00	1	1	S	100293	Telluria violaceinigra
0.00	1	1	S	100294	Telluria yuzhufengensis
0.00	1	1	S	100252	Telluria sp001424165
0.00	1	1	S	100236	Telluria mucilaginosa
0.00	1	1	S	100240	Telluria phosphatilytica
0.00	1	1	S	100242	Telluria polaris
0.00	1	1	S	100251	Telluria sp001412595
0.00	1	1	S	100266	Telluria sp014841595
0.00	1	1	S	100253	Telluria sp001425685
0.00	1	1	S	100217	Telluria agilis
0.00	1	1	S	100262	Telluria sp005222695
0.00	1	1	S	100263	Telluria sp006715485
0.01	319	9	G	10862	Cupriavidus
0.00	111	111	S	45586	Cupriavidus basilensis
0.00	36	36	S	45618	Cupriavidus sp000379565
0.00	35	35	S	45596	Cupriavidus malaysiensis
0.00	16	16	S	45599	Cupriavidus necator
0.00	10	10	S	45628	Cupriavidus sp018729255
0.00	9	9	S	45608	Cupriavidus pauculus
0.00	9	9	S	45597	Cupriavidus metallidurans
0.00	6	6	S	45590	Cupriavidus cauae
0.00	5	5	S	45613	Cupriavidus pickettii_A
0.00	5	5	S	45605	Cupriavidus oxalaticus
0.00	4	4	S	45585	Cupriavidus alkaliphilus
0.00	4	4	S	45639	Cupriavidus yeoncheonensis
0.00	4	4	S	45617	Cupriavidus sp000292345
0.00	4	4	S	45615	Cupriavidus plantarum
0.00	3	3	S	45621	Cupriavidus sp000955785
0.00	3	3	S	45635	Cupriavidus taiwanensis
0.00	3	3	S	45622	Cupriavidus sp001652915
0.00	3	3	S	45589	Cupriavidus campinensis
0.00	3	3	S	45606	Cupriavidus oxalaticus_A
0.00	3	3	S	45587	Cupriavidus basilensis_B
0.00	3	3	S	45592	Cupriavidus gilardii_C
0.00	2	2	S	45609	Cupriavidus pauculus_B
0.00	2	2	S	45619	Cupriavidus sp000426345
0.00	2	2	S	45623	Cupriavidus sp001725945
0.00	2	2	S	45624	Cupriavidus sp003402535
0.00	2	2	S	45614	Cupriavidus pinatubonensis
0.00	2	2	S	45625	Cupriavidus sp005503625
0.00	2	2	S	45611	Cupriavidus pauculus_D
0.00	2	2	S	45626	Cupriavidus sp013361545
0.00	2	2	S	45632	Cupriavidus sp023952475
0.00	2	2	S	45602	Cupriavidus necator_C
0.00	1	1	S	45595	Cupriavidus laharis
0.00	1	1	S	45629	Cupriavidus sp019236395
0.00	1	1	S	45631	Cupriavidus sp020618415
0.00	1	1	S	45634	Cupriavidus sp900104095
0.00	1	1	S	45636	Cupriavidus taiwanensis_B
0.00	1	1	S	45638	Cupriavidus taiwanensis_D
0.00	1	1	S	45616	Cupriavidus respiraculi
0.00	1	1	S	45591	Cupriavidus gilardii
0.00	1	1	S	45598	Cupriavidus nantongensis
0.00	1	1	S	45620	Cupriavidus sp000812465
0.00	1	1	S	45594	Cupriavidus lacunae
0.01	290	58	G	10485	Caballeronia
0.00	120	120	S	41668	Caballeronia humilis
0.00	7	7	S	41681	Caballeronia sordidicola_A
0.00	7	7	S	41661	Caballeronia cordobensis
0.00	6	6	S	41685	Caballeronia sp001557535
0.00	6	6	S	41666	Caballeronia grimmiae
0.00	5	5	S	41675	Caballeronia novacaledonica
0.00	5	5	S	41674	Caballeronia mineralivorans
0.00	5	5	S	41671	Caballeronia jiangsuensis
0.00	4	4	S	41679	Caballeronia pumila
0.00	4	4	S	41705	Caballeronia zhejiangensis
0.00	4	4	S	41695	Caballeronia sp023631325
0.00	4	4	S	41691	Caballeronia sp022878925
0.00	4	4	S	41654	Caballeronia arvi
0.00	4	4	S	41656	Caballeronia calidae
0.00	4	4	S	41658	Caballeronia catudaia
0.00	3	3	S	41665	Caballeronia glebae
0.00	3	3	S	41704	Caballeronia verschuerenii
0.00	3	3	S	41702	Caballeronia turbans
0.00	3	3	S	41687	Caballeronia sp011493005
0.00	3	3	S	41676	Caballeronia pedi
0.00	2	2	S	41664	Caballeronia glathei
0.00	2	2	S	41703	Caballeronia udeis
0.00	2	2	S	41701	Caballeronia terrestris
0.00	2	2	S	41689	Caballeronia sp018449515
0.00	2	2	S	41688	Caballeronia sp018408855
0.00	2	2	S	41683	Caballeronia sordidicola_C
0.00	1	1	S	41660	Caballeronia concitans
0.00	1	1	S	41697	Caballeronia sp902833455
0.00	1	1	S	41696	Caballeronia sp902506145
0.00	1	1	S	41655	Caballeronia brachyanthoides
0.00	1	1	S	41699	Caballeronia telluris
0.00	1	1	S	41693	Caballeronia sp022879595
0.00	1	1	S	41700	Caballeronia temeraria
0.00	1	1	S	41690	Caballeronia sp018449635
0.00	1	1	S	41673	Caballeronia megalochromosomata
0.00	1	1	S	41659	Caballeronia choica
0.00	1	1	S	41657	Caballeronia calva
0.00	1	1	S	41669	Caballeronia hypogeia
0.00	1	1	S	41663	Caballeronia fortuita
0.00	1	1	S	41682	Caballeronia sordidicola_B
0.00	1	1	S	41653	Caballeronia arationis
0.00	1	1	S	41680	Caballeronia schumannianae_A
0.01	269	0	G	12884	Glaciimonas
0.01	261	261	S	54568	Glaciimonas sp003056055
0.00	3	3	S	54567	Glaciimonas soli
0.00	2	2	S	54566	Glaciimonas immobilis
0.00	2	2	S	54570	Glaciimonas sp016917355
0.00	1	1	S	54569	Glaciimonas sp014377145
0.01	187	52	G	23378	Ralstonia
0.00	65	65	S	89994	Ralstonia sp900115545
0.00	24	24	S	89983	Ralstonia solanacearum
0.00	10	10	S	89982	Ralstonia pseudosolanacearum
0.00	8	8	S	89996	Ralstonia syzygii
0.00	7	7	S	89985	Ralstonia sp000801955
0.00	6	6	S	89978	Ralstonia mannitolilytica
0.00	3	3	S	89981	Ralstonia pickettii_B
0.00	3	3	S	89991	Ralstonia sp016429285
0.00	2	2	S	89977	Ralstonia insidiosa
0.00	1	1	S	89984	Ralstonia sp000620465
0.00	1	1	S	89986	Ralstonia sp000955795
0.00	1	1	S	89988	Ralstonia sp002298975
0.00	1	1	S	89989	Ralstonia sp003851545
0.00	1	1	S	89990	Ralstonia sp007997035
0.00	1	1	S	89992	Ralstonia sp021173085
0.00	1	1	S	89993	Ralstonia sp023955655
0.01	176	0	G	24752	Solimicrobium
0.01	132	132	S	96122	Solimicrobium silvestre
0.00	20	20	S	96126	Solimicrobium sp903914535
0.00	12	12	S	96123	Solimicrobium sp021155915
0.00	5	5	S	96121	Solimicrobium aquaticum
0.00	5	5	S	96124	Solimicrobium sp903862415
0.00	2	2	S	96125	Solimicrobium sp903893945
0.01	167	3	G	22442	Pseudoduganella
0.00	98	98	S	85433	Pseudoduganella sp001425005
0.00	14	14	S	85432	Pseudoduganella sp001191005
0.00	7	7	S	85428	Pseudoduganella lutea
0.00	5	5	S	85444	Pseudoduganella umbonata
0.00	5	5	S	85439	Pseudoduganella sp019751755
0.00	5	5	S	85435	Pseudoduganella sp001425265
0.00	5	5	S	85424	Pseudoduganella ginsengisoli
0.00	3	3	S	85442	Pseudoduganella sp024400215
0.00	3	3	S	85429	Pseudoduganella namucuonensis
0.00	2	2	S	85446	Pseudoduganella violaceinigra
0.00	2	2	S	85440	Pseudoduganella sp021165955
0.00	2	2	S	85434	Pseudoduganella sp001425045
0.00	2	2	S	85431	Pseudoduganella rivuli
0.00	2	2	S	85425	Pseudoduganella guangdongensis
0.00	2	2	S	85423	Pseudoduganella flava
0.00	1	1	S	85426	Pseudoduganella haloabia
0.00	1	1	S	85418	Pseudoduganella aquatica
0.00	1	1	S	85437	Pseudoduganella sp002454505
0.00	1	1	S	85421	Pseudoduganella dura
0.00	1	1	S	85420	Pseudoduganella buxea
0.00	1	1	S	85441	Pseudoduganella sp021323265
0.00	1	1	S	85419	Pseudoduganella armeniaca
0.00	123	0	G	20292	LX47W
0.00	120	120	S	67880	LX47W sp014042355
0.00	3	3	S	67879	LX47W sp014042345
0.00	119	0	G	21660	Oxalobacter
0.00	81	81	S	78574	Oxalobacter sp017524145
0.00	12	12	S	78567	Oxalobacter formigenes
0.00	7	7	S	78579	Oxalobacter sp900760095
0.00	5	5	S	78575	Oxalobacter sp018384065
0.00	2	2	S	78583	Oxalobacter sp934401755
0.00	2	2	S	78580	Oxalobacter sp905202055
0.00	2	2	S	78578	Oxalobacter sp023664945
0.00	2	2	S	78573	Oxalobacter sp016291665
0.00	2	2	S	78571	Oxalobacter sp009783065
0.00	2	2	S	78568	Oxalobacter formigenes_B
0.00	1	1	S	78569	Oxalobacter formigenes_C
0.00	1	1	S	78582	Oxalobacter sp934277985
0.00	108	0	G	24360	SYFN01
0.00	66	66	S	94171	SYFN01 sp021298555
0.00	9	9	S	94179	SYFN01 sp903904635
0.00	8	8	S	94173	SYFN01 sp021299035
0.00	5	5	S	94180	SYFN01 sp945866125
0.00	4	4	S	94167	SYFN01 sp005800405
0.00	4	4	S	94176	SYFN01 sp900299005
0.00	3	3	S	94181	SYFN01 sp945883145
0.00	2	2	S	94168	SYFN01 sp010024875
0.00	2	2	S	94174	SYFN01 sp021737945
0.00	2	2	S	94175	SYFN01 sp023653025
0.00	1	1	S	94170	SYFN01 sp018882935
0.00	1	1	S	94172	SYFN01 sp021298975
0.00	1	1	S	94177	SYFN01 sp903846425
0.00	102	3	G	13257	Herbaspirillum
0.00	42	42	S	56569	Herbaspirillum huttiense
0.00	11	11	S	56577	Herbaspirillum sp000282575
0.00	7	7	S	56574	Herbaspirillum seropedicae
0.00	6	6	S	56573	Herbaspirillum rubrisubalbicans
0.00	5	5	S	56570	Herbaspirillum lusitanum
0.00	4	4	S	56578	Herbaspirillum sp000577615
0.00	4	4	S	56572	Herbaspirillum robiniae
0.00	3	3	S	56587	Herbaspirillum sp016429215
0.00	2	2	S	56564	Herbaspirillum autotrophicum
0.00	2	2	S	56588	Herbaspirillum sp017744395
0.00	2	2	S	56568	Herbaspirillum hiltneri
0.00	2	2	S	56565	Herbaspirillum chlorophenolicum
0.00	1	1	S	56591	Herbaspirillum sp020179755
[truncated: 79,381 more rows]
